# Supplementary material for: Two genetic variants explain the association of European ancestry with multiple sclerosis risk in African-Americans
Source: Sci Rep. 2020 Oct 9;10:16902. doi: 10.1038/s41598-020-74035-7 (PMC7547691; doi:10.1038/s41598-020-74035-7)
Supplement: Supplementary file 3 — Supplementary Table S2. [file 41598_2020_74035_MOESM3_ESM.xlsx]

## Sheet: Filtered
BP	SNP_ID_MSChip	REF_EuropeanStudy	ALT_EuropeanStudy	p-value_association_MSChipEuropeans	rsid	CHR	Genetics_Position	Physical_Position	REF_AfricanAmericanData	ALT_AfricanAmericanData	Associated_Gene	Associated_Fake_SNP
117036551	1:117036551:imm_1_116838074	G	A	6.06e-24	rs10924103	1	1.47123	117036551	A	G	CD58	fake-1:144
117038287	1:117038287:imm_1_116839810	G	A	3.32e-32	rs12025416	1	1.47124	117038287	T	C	CD58	fake-1:144
117043044	1:117043044:imm_1_116844567	G	A	2.35e-29	rs3850814	1	1.47125	117043044	T	C	CD58	fake-1:144
117048330	1:117048330:rs4143029	A	G	5.99e-39	rs4143029	1	1.47127	117048330	C	T	CD58	fake-1:144
117048903	1:117048903:rs10924104	A	G	1.93e-39	rs10924104	1	1.47127	117048903	G	A	CD58	fake-1:144
117049676	1:117049676:rs10754444	G	A	1.86e-39	rs10754444	1	1.47127	117049676	T	C	CD58	fake-1:144
117053745	1:117053745:imm_1_116855268	G	A	4.02e-35	rs10924106	1	1.47128	117053745	T	C	CD58	fake-1:144
117054011	1:117054011:imm_1_116855534	A	G	4.98e-35	rs12031061	1	1.47128	117054011	G	A	CD58	fake-1:144
117054221	1:117054221:rs4468196	A	G	1.29e-34	rs4468196	1	1.47128	117054221	G	A	CD58	fake-1:144
117056730	1:117056730:imm_1_116858253	A	G	9.91e-13	rs10802189	1	1.47128	117056730	C	T	CD58	fake-1:144
117066907	1:117066907:imm_1_116868430	G	A	1.58e-35	rs1414275	1	1.47129	117066907	A	G	CD58	fake-1:144
117072524	1:117072524:imm_1_116874047	G	A	1.47e-35	rs11588376	1	1.47129	117072524	T	C	CD58	fake-1:144
117076399	1:117076399:imm_1_116877922	G	A	1.38e-35	rs1034920	1	1.4713	117076399	T	C	CD58	fake-1:144
117076403	1:117076403:imm_1_116877926	A	G	2.23e-36	rs1034921	1	1.4713	117076403	G	A	CD58	fake-1:144
117076547	1:117076547:imm_1_116878070	A	C	9.49e-36	rs1016140	1	1.4713	117076547	G	T	CD58	fake-1:144
117081810	1:117081810:rs758518	G	A	2.43e-34	rs758518	1	1.4713	117081810	A	G	CD58	fake-1:144
117084410	1:117084410:imm_1_116885933	A	G	2.08e-36	rs12141411	1	1.4713	117084410	G	A	CD58	fake-1:144
117087502	1:117087502:imm_1_116889025	A	C	4.97e-36	rs12044773	1	1.47131	117087502	C	A	CD58	fake-1:144
117087779	1:117087779:imm_1_116889302	A	C	4.05e-36	rs12044852	1	1.47131	117087779	C	A	CD58	fake-1:144
117100957	exm-rs1335532	G	A	1.26e-39	rs1335532	1	1.47132	117100957	A	G	CD58	fake-1:144
117102649	1:117102649:imm_1_116904172	A	G	1.17e-40	rs1414273	1	1.47134	117102649	C	T	CD58	fake-1:144
117104215	exm-rs2300747	G	A	8.57e-39	rs2300747	1	1.47135	117104215	A	G	CD58	fake-1:144
120208297	1:120208297:rs541503	G	A	6.22e-08	rs541503	1	1.50001	120208297	T	C	PHGDH	fake-1:147
120254506	1:120254506:kgp6246658	A	G	2.16e-09	rs561931	1	1.50015	120254506	A	G	PHGDH	fake-1:147
120257576	1:120257576:rs477992	A	G	1.34e-10	rs477992	1	1.50017	120257576	A	G	PHGDH	fake-1:147
120258970	1:120258970:rs666930	A	G	7.03e-06	rs666930	1	1.50017	120258970	T	C	PHGDH	fake-1:147
120266903	1:120266903:rs662602	C	G	1.43e-10	rs662602	1	1.50019	120266903	A	C	PHGDH	fake-1:147
120267505	1:120267505__d1:d1__rs483180	C	G	1.17e-10	rs483180	1	1.50019	120267505	C	A	PHGDH	fake-1:147
120292733	exm2264896	A	G	2.29e-06	rs536662	1	1.50059	120292733	G	A	PHGDH	fake-1:147
150204405	1:150204405:rs12401456	A	G	4.4e-06	rs12401456	1	1.61995	150204405	G	A	ANP32E	fake-1:159
150278389	1:150278389:rs12403795	A	G	1.87e-06	rs12403795	1	1.62013	150278389	C	T	MRPS21	fake-1:159
150316576	1:150316576:rs17648533	G	A	1.53e-06	rs17648533	1	1.62014	150316576	A	G	PRPF3	fake-1:159
150425941	1:150425941:rs17649760	G	A	1.03e-06	rs17649760	1	1.62022	150425941	T	C	RPRD2	fake-1:159
150498002	1:150498002:kgp10996616	G	A	1.04e-06	rs79614966	1	1.62029	150498002	T	C	N/A	fake-1:159
150521304	1:150521304:rs1040008	G	A	1.38e-06	rs1040008	1	1.62044	150521304	A	G	ADAMTSL4	fake-1:159
154919080	exm104878	A	G	6.72e-06	rs2061690	1	1.65637	154919080	C	T	PBXIP1	fake-1:163
154956662	1:154956662:rs6696397	A	C	5.34e-07	rs6696397	1	1.65642	154956662	C	A	FLAD1	fake-1:163
154959882	1:154959882:rs7525580	G	A	9.2e-06	rs7525580	1	1.65644	154959882	A	G	FLAD1	fake-1:163
154960019	1:154960019:rs7528060	C	A	8.05e-06	rs7528060	1	1.65645	154960019	T	G	FLAD1	fake-1:163
154970972	1:154970972:chr1:154970972	G	A	1.42e-07	rs113710565	1	1.65653	154970972	A	G	N/A	fake-1:163
154974920	1:154974920:chr1:154974920	A	G	1.46e-07	rs111845926	1	1.65658	154974920	G	A	ZBTB7B	fake-1:163
154977113	1:154977113:kgp5869294	G	A	1.57e-07	rs113012729	1	1.65662	154977113	A	G	ZBTB7B	fake-1:163
157625122	1:157625122:rs2785666	G	A	3.24e-06	rs2785666	1	1.68469	157625122	G	A	LOC105371457	fake-1:165
157631481	1:157631481:rs2785658	G	A	3.58e-06	rs2785658	1	1.6847	157631481	C	T	LOC105371457	fake-1:165
157641683	1:157641683:rs10908583	G	A	3.15e-06	rs10908583	1	1.68472	157641683	C	T	N/A	fake-1:165
157643579	1:157643579:rs10908587	G	A	2.3e-06	rs10908587	1	1.68472	157643579	G	A	FCRL1	fake-1:165
157647789	1:157647789:rs11264794	C	A	2.22e-06	rs11264794	1	1.68473	157647789	C	A	FCRL3	fake-1:165
157666644	1:157666644:rs6681271	G	A	3.24e-06	rs6681271	1	1.68482	157666644	T	C	FCRL3	fake-1:165
157668390	exm111802	G	A	1.93e-06	rs7522061	1	1.68483	157668390	T	C	FCRL3	fake-1:165
157668993	1:157668993:rs2210913	A	G	4.87e-07	rs2210913	1	1.68483	157668993	C	T	FCRL3	fake-1:165
157669278	1:157669278:rs3761959	A	G	3.99e-07	rs3761959	1	1.68483	157669278	C	T	FCRL3	fake-1:165
157670816	1:157670816:rs7528684	G	A	4.02e-07	rs7528684	1	1.68484	157670816	A	G	FCRL3	fake-1:165
157680114	1:157680114:rs17727339	G	A	5.29e-06	rs17727339	1	1.68489	157680114	T	C	N/A	fake-1:165
157690415	1:157690415:rs6427394	A	G	3.2e-06	rs6427394	1	1.68491	157690415	C	T	N/A	fake-1:165
157692985	1:157692985:rs2210918	G	A	3.43e-06	rs2210918	1	1.68492	157692985	T	C	N/A	fake-1:165
157764964	1:157764964:rs1016849	A	G	5.3e-06	rs1016849	1	1.68506	157764964	C	T	FCRL1	fake-1:166
160393905	1:160393905:rs12086448	A	G	9.47e-06	rs12086448	1	1.72597	160393905	A	G	VANGL2	fake-1:170
160402539	1:160402539:rs10494343	G	A	2.86e-06	rs10494343	1	1.72602	160402539	T	C	LOC105371467	fake-1:170
160623172	1:160623172:rs16832302	A	C	1.87e-06	rs16832302	1	1.7306	160623172	G	T	N/A	fake-1:170
160634588	1:160634588__d1:d1__rs6427540	A	G	1.25e-06	rs6427540	1	1.73064	160634588	C	T	N/A	fake-1:170
160636559	1:160636559:rs60094514	G	A	1.92e-06	rs60094514	1	1.73065	160636559	T	C	N/A	fake-1:170
160703965	1:160703965__d2:d2__rs983494	A	G	7.89e-07	rs983494	1	1.73468	160703965	G	A	N/A	fake-1:170
160710157	1:160710157:imm_1_158976781	A	G	6.99e-08	rs2295616	1	1.73471	160710157	G	A	SLAMF7	fake-1:170
160711477	1:160711477:imm_1_158978101	A	G	5.28e-08	rs3766370	1	1.73472	160711477	C	T	SLAMF7	fake-1:170
160713848	1:160713848:imm_1_158980472	G	A	4.93e-08	rs17313034	1	1.73473	160713848	T	C	SLAMF7	fake-1:170
160715819	1:160715819:imm_1_158982443	G	A	3.37e-08	rs11588524	1	1.73474	160715819	A	G	SLAMF7	fake-1:170
160717741	1:160717741:imm_1_158984365	G	A	2.1e-08	rs17313062	1	1.73475	160717741	A	G	SLAMF7	fake-1:170
160720554	1:160720554:imm_1_158987178	A	G	2.21e-08	rs3766374	1	1.73476	160720554	G	A	SLAMF7	fake-1:170
160722550	1:160722550:imm_1_158989174	A	G	1.56e-08	rs489286	1	1.73477	160722550	A	G	SLAMF7	fake-1:170
160723256	1:160723256:imm_1_158989880	A	G	3.1e-08	rs495706	1	1.73478	160723256	A	G	SLAMF7	fake-1:170
160723448	1:160723448__d1:d1__imm_1_158990072	C	A	4.2e-08	rs11265473	1	1.73478	160723448	T	G	SLAMF7	fake-1:170
160723517	1:160723517:rs518721	A	G	3.39e-08	rs518721	1	1.73478	160723517	A	G	SLAMF7	fake-1:170
160725854	1:160725854:imm_1_158992478	A	G	6.91e-08	rs569932	1	1.73482	160725854	T	C	N/A	fake-1:170
160726891	1:160726891:imm_1_158993515	A	C	2.2e-06	rs1328111	1	1.73484	160726891	G	T	N/A	fake-1:170
160727088	1:160727088:imm_1_158993712	A	G	7.76e-07	rs556753	1	1.73484	160727088	G	A	N/A	fake-1:170
160732784	1:160732784:imm_1_158999408	G	A	2.77e-06	rs564883	1	1.73488	160732784	G	A	N/A	fake-1:170
160734233	1:160734233:rs518242	C	A	4.97e-06	rs518242	1	1.73491	160734233	G	T	N/A	fake-1:170
160736272	1:160736272:imm_1_159002896	G	A	5.49e-06	rs579821	1	1.73495	160736272	G	A	N/A	fake-1:170
160741299	1:160741299:imm_1_159007923	A	G	3.99e-06	rs2176873	1	1.73497	160741299	C	T	N/A	fake-1:170

## Sheet: Unfiltered
BP	SNP	REF	ALT	P
117102649	1:117102649:imm_1_116904172	A	G	1.166e-40		Note: The filtered set is after subsetting to SNPs in the MS Chip that pass QC. (some of these are duplicates).
117100957	exm-rs1335532	G	A	1.26e-39
117100957	1:117100957:rs1335532	G	A	1.26e-39
117100957	1:117100957__d1:d1__imm_1_116902480	G	A	1.26e-39
117049676	1:117049676:rs10754444	G	A	1.858e-39
117048903	1:117048903:rs10924104	A	G	1.928e-39
117048330	1:117048330:rs4143029	A	G	5.993e-39
117104215	exm-rs2300747	G	A	8.572e-39
117104215	1:117104215:rs2300747	G	A	9.074e-39
117084410	1:117084410:imm_1_116885933	A	G	2.081e-36
117076403	1:117076403:imm_1_116877926	A	G	2.225e-36
117087779	1:117087779:imm_1_116889302	A	C	4.048e-36
117061384	1:117061384:1:117061384	A	T	4.316e-36
117087502	1:117087502:imm_1_116889025	A	C	4.969e-36
117076547	1:117076547:imm_1_116878070	A	C	9.493e-36
117076399	1:117076399:imm_1_116877922	G	A	1.384e-35
117072524	1:117072524:imm_1_116874047	G	A	1.468e-35
117066907	1:117066907:imm_1_116868430	G	A	1.575e-35
117053745	1:117053745:imm_1_116855268	G	A	4.023e-35
117054011	1:117054011:imm_1_116855534	A	G	4.98e-35
117054221	1:117054221:rs4468196	A	G	1.294e-34
117081810	1:117081810:rs758518	G	A	2.427e-34
117038287	1:117038287:imm_1_116839810	G	A	3.323e-32
117043044	1:117043044:imm_1_116844567	G	A	2.354e-29
117036551	1:117036551:imm_1_116838074	G	A	6.063e-24
117056730	1:117056730:imm_1_116858253	A	G	9.907e-13
120267505	1:120267505__d1:d1__rs483180	C	G	1.173e-10
120267505	1:120267505__d2:d2__rs483180	C	G	1.233e-10
120257576	1:120257576:rs477992	A	G	1.335e-10
120267505	1:120267505:rs483180	C	G	1.335e-10
120266903	1:120266903:rs662602	C	G	1.426e-10
120465339	1:120465339:chr1-reichrank298	G	C	1.464e-10
120468370	1:120468370:chr1-reichrank809	A	G	1.5e-10
120465300	1:120465300:chr1-reichrank4	A	G	2.052e-09
120254506	1:120254506:kgp6246658	A	G	2.157e-09
117032885	1:117032885:imm_1_116834408	C	G	3.033e-09
160722550	1:160722550:imm_1_158989174	A	G	1.555e-08
160717741	1:160717741:imm_1_158984365	G	A	2.095e-08
160720554	1:160720554:imm_1_158987178	A	G	2.208e-08
160723256	1:160723256:imm_1_158989880	A	G	3.104e-08
160715819	1:160715819:imm_1_158982443	G	A	3.372e-08
160723517	1:160723517:rs518721	A	G	3.392e-08
160723448	1:160723448__d1:d1__imm_1_158990072	C	A	4.199e-08
160723448	1:160723448:imm_1_158990072	C	A	4.491e-08
160713848	1:160713848:imm_1_158980472	G	A	4.928e-08
160711477	1:160711477:imm_1_158978101	A	G	5.278e-08
120208297	1:120208297:rs541503	G	A	6.222e-08
160725854	1:160725854:imm_1_158992478	A	G	6.913e-08
160710157	1:160710157:imm_1_158976781	A	G	6.987e-08
120428183	1:120428183:chr1-reichrank4275	G	A	1.219e-07
120428124	1:120428124:chr1-reichrank4979	G	A	1.241e-07
120426819	1:120426819:chr1-reichrank760	A	G	1.351e-07
154970972	1:154970972:chr1:154970972	G	A	1.422e-07
154974920	1:154974920:chr1:154974920	A	G	1.457e-07
154977113	1:154977113:kgp5869294	G	A	1.568e-07
120417726	1:120417726:chr1-reichrank1858	A	C	1.66e-07
120419266	1:120419266:chr1-reichrank1024	G	A	2.021e-07
120413092	1:120413092:chr1-reichrank2616	A	G	2.197e-07
157669278	1:157669278:rs3761959	A	G	3.993e-07
157670816	1:157670816:rs7528684	G	A	4.02e-07
157668993	1:157668993:rs2210913	A	G	4.869e-07
154956662	1:154956662:rs6696397	A	C	5.34e-07
160727088	1:160727088:imm_1_158993712	A	G	7.758e-07
160703965	1:160703965__d2:d2__rs983494	A	G	7.89e-07
120439964	1:120439964:chr1-reichrank686	A	C	8.02e-07
160703965	1:160703965__d1:d1__rs983494	A	G	9.067e-07
160703965	1:160703965:rs983494	A	G	9.132e-07
150425941	1:150425941:rs17649760	G	A	1.028e-06
150498002	1:150498002:kgp10996616	G	A	1.042e-06
160634588	1:160634588__d1:d1__rs6427540	A	G	1.249e-06
160634588	1:160634588:rs6427540	A	G	1.281e-06
160634588	1:160634588__d2:d2__rs6427540	A	G	1.281e-06
150521304	1:150521304:rs1040008	G	A	1.377e-06
150316576	1:150316576:rs17648533	G	A	1.532e-06
150278389	1:150278389:rs12403795	A	G	1.868e-06
160623172	1:160623172:rs16832302	A	C	1.873e-06
160636559	1:160636559:rs60094514	G	A	1.916e-06
157668390	exm111802	G	A	1.93e-06
160726891	1:160726891:imm_1_158993515	A	C	2.197e-06
157647789	1:157647789:rs11264794	C	A	2.221e-06
120292733	exm2264896	A	G	2.288e-06
120503527	1:120503527:chr1-reichrank1226	A	G	2.288e-06
157643579	1:157643579:rs10908587	G	A	2.299e-06
154965113	1:154965113:rs7535144	A	C	2.773e-06
160732784	1:160732784:imm_1_158999408	G	A	2.773e-06
160402539	1:160402539:rs10494343	G	A	2.855e-06
157641683	1:157641683:rs10908583	G	A	3.151e-06
157690415	1:157690415:rs6427394	A	G	3.198e-06
157666644	1:157666644:rs6681271	G	A	3.235e-06
157625122	1:157625122:rs2785666	G	A	3.243e-06
157692985	1:157692985:rs2210918	G	A	3.428e-06
157631481	1:157631481:rs2785658	G	A	3.576e-06
160741299	1:160741299:imm_1_159007923	A	G	3.991e-06
150204405	1:150204405:rs12401456	A	G	4.401e-06
120519952	1:120519952:chr1-reichrank1526	A	G	4.934e-06
160734233	1:160734233:rs518242	C	A	4.973e-06
157680114	1:157680114:rs17727339	G	A	5.285e-06
157764964	1:157764964:rs1016849	A	G	5.297e-06
160736272	1:160736272:imm_1_159002896	G	A	5.491e-06
120503073	1:120503073:chr1-reichrank3190	A	C	5.524e-06
120521086	1:120521086:chr1-reichrank2192	G	A	5.581e-06
160738473	1:160738473:imm_1_159005097	A	G	5.607e-06
152080856	1:152080856:chr1-reichrank4830	A	G	5.982e-06
154919080	exm104878	A	G	6.721e-06
120469764	1:120469764:chr1-reichrank1187	A	G	6.756e-06
120258970	1:120258970:rs666930	A	G	7.032e-06
120258970	1:120258970__d1:d1__rs666930	A	G	7.032e-06
160738007	1:160738007:imm_1_159004631	C	A	7.36e-06
154960019	1:154960019:rs7528060	C	A	8.048e-06
120495782	1:120495782:chr1-reichrank2999	G	A	8.439e-06
154959882	1:154959882:rs7525580	G	A	9.202e-06
160393905	1:160393905:rs12086448	A	G	9.473e-06
160393905	1:160393905__d1:d1__rs12086448	A	G	9.473e-06
120483271	1:120483271:chr1-reichrank1130	A	G	9.886e-06
