# Supplementary material for: Two genetic variants explain the association of European ancestry with multiple sclerosis risk in African-Americans
Source: Sci Rep. 2020 Oct 9;10:16902. doi: 10.1038/s41598-020-74035-7 (PMC7547691; doi:10.1038/s41598-020-74035-7)
Supplement: Supplementary file 4 — Supplementary Table S3. [file 41598_2020_74035_MOESM4_ESM.xlsx]

## Sheet: EuropeanData
CHR	BP	SNP	Ancestral_Allele	Derived_Allele	p-value	Odds_Ratio
1	762320	exm2268640	A	G	0.9616	0.9902		Note: These are results from MS Chip associations of European individuals.
1	861349	exm41	A	G	NA	NA
1	865584	exm44	A	G	NA	NA
1	865628	exm47	A	G	0.05352	0.816
1	865662	exm51	A	G	NA	NA
1	865665	exm53	A	G	0.4066	1.3783
1	865694	exm55	A	G	0.6528	1.1218
1	865700	exm56	A	G	NA	NA
1	866429	exm60	A	G	0.7981	1.157
1	871213	exm74	G	C	NA	NA
1	871276	exm85	A	G	0.8714	1.164
1	874501	exm94	A	G	0.323	0.7169
1	874762	exm106	A	G	0.3785	2.781
1	877556	exm116	A	G	NA	NA
1	878744	exm158	G	C	0.4835	0.8532
1	879364	exm1917884_ver3	A	G	NA	NA
1	879381	exm192_ver4	A	G	0.2858	0.5136
1	879481	exm210	C	G	NA	NA
1	880160	exm222	A	G	0.8844	1.1045
1	880167	exm2253572	A	G	0.7636	1.1587
1	880502	exm241	A	G	0.2574	1.2682
1	881554	exm255	A	G	0.2319	0.6525
1	881627	exm2253575	G	A	0.6747	0.9936
1	881825	exm1917942	A	G	0.7324	1.0978
1	881894	exm268	A	G	0.02528	0.2281
1	881918	exm269	A	G	0.9168	1.0032
1	883947	exm289	A	G	NA	NA
1	887799	exm314	A	G	0.2128	0.777
1	887812	exm1918034	A	C	0.3478	0.4975
1	887874	exm323	A	G	NA	NA
1	887967	exm328	A	G	NA	NA
1	888563	exm332	A	G	0.2287	0.2544
1	888659	exm340_ver2	A	G	0.8286	0.9932
1	889238	exm348	A	G	0.7287	0.9891
1	889387	exm352	G	A	0.3728	2.814
1	891384	exm371	A	G	0.9728	1.0241
1	891591	exm382	A	G	0.1267	0.7094
1	894315	exm410	A	G	0.7926	0.8985
1	894330	exm411	A	G	0.8078	1.0646
1	894573	exm2264981	G	A	0.7279	1.0098
1	894573	1:894573:rs13303010	G	A	0.7312	1.0097
1	897009	exm447	G	A	0.609	1.0886
1	897285	exm464	G	A	0.7382	1.1433
1	898153	exm503	A	C	0.07253	1.6897
1	898247	exm513	A	G	NA	NA
1	898542	exm534	G	A	0.2815	1.397
1	898782	exm545	A	G	NA	NA
1	898787	exm546	A	C	0.4072	0.7797
1	898869	exm554	A	G	NA	NA
1	899789	exm580	A	G	0.03929	1.7179
1	900427	exm596	A	G	0.6709	0.9258
1	900427	exm2253593	A	G	0.6709	0.9258
1	900519	exm603	G	A	NA	NA
1	901922	exm1918827	A	G	0.7035	0.8698
1	901923	exm615	A	C	0.7993	1.1162
1	902088	exm624	A	G	0.1138	0.5905
1	902128	exm628	A	G	0.8079	1.0622
1	902176	exm635	A	G	0.6255	1.2422
1	905729	exm639	A	G	NA	NA
1	905901	exm648	A	G	0.6409	1.4199
1	906100	exm662	A	G	0.8247	0.8877
1	906494	exm684	A	G	NA	NA
1	906717	exm697	A	G	0.9468	0.9749
1	907709	exm717	A	G	0.9423	1.0403
1	908275	exm727	A	G	NA	NA
1	908389	exm738	A	G	0.462	2.041
1	908390	exm739	A	G	0.7101	1.3395
1	908585	exm741	A	G	NA	NA
1	909006	exm766	A	G	NA	NA
1	909238	exm773	C	G	0.6681	0.9936
1	909253	exm777	A	G	0.2631	2.573
1	909268	exm779	A	G	0.8399	1.1467
1	909276	exm781	A	C	NA	NA
1	909309	exm782	G	A	0.3859	0.9808
1	909320	exm2253598	A	G	1	0.7305
1	909369	exm791	A	G	NA	NA
1	909381	exm792	A	G	0.8277	1.1034
1	909846	exm804	A	G	0.9571	1.0296
1	909917	exm811	A	G	0.8997	1.0613
1	934770	exm861	A	G	0.7432	1.0537
1	934801	exm866_ver2	A	G	NA	NA
1	935089	exm880	G	C	0.5057	1.3908
1	949502	exm905	A	G	0.6209	0.76
1	949608	exm912	A	G	0.7471	1.0044
1	949802	exm925	A	G	0.5114	0.6344
1	976963	exm988	G	A	0.9372	1.0302
1	977028	exm991	A	C	0.2509	1.1062
1	977356	exm999	A	G	NA	NA
1	977396	exm1002	A	G	NA	NA
1	978628	exm1013	A	G	0.8831	0.8561
1	978645	exm1016	A	G	0.7824	1.186
1	978747	exm1022	A	G	NA	NA
1	978762	exm1024	A	G	0.823	1.0153
1	978974	exm1039	A	G	0.8801	0.9861
1	979397	exm1061	A	G	0.2857	0.8747
1	979748	exm1081_ver3	A	T	0.8066	0.9911
1	980552	exm1084	A	G	0.1029	1.5553
1	980636	exm1092	A	G	NA	NA
1	980903	exm1107	A	G	0.2989	1.4079
1	981131	exm1110	G	A	0.8241	0.9669
1	981223	exm1117	A	G	NA	NA
1	981345	exm1123	A	G	NA	NA
1	981353	exm1124	A	G	0.4433	0.8919
1	981376	exm1127	A	G	0.5207	0.7672
1	981852	exm1149	A	C	0.4509	0.8398
1	981942	exm1160	A	C	0.5813	1.0839
1	981996	exm1164	A	G	NA	NA
1	982213	exm1170	C	G	0.368	1.0851
1	982302	exm1176	A	C	0.3852	0.8738
1	982722	exm1179_ver2	G	A	0.5584	0.9539
1	983005	exm1196	A	G	0.7712	0.7651
1	983011	exm1198	A	G	0.65	1.1524
1	983243	exm1206	A	G	0.2053	0.8387
1	983404	exm1210	A	G	0.5344	1.4069
1	983506	exm1219	A	G	0.6912	1.0368
1	984280	exm1234	A	G	NA	NA
1	984656	exm1246	A	G	0.1738	0.7732
1	984660	exm1247	A	G	0.5541	1.1477
1	984723	exm1256	A	G	0.9631	1.0278
1	984794	exm1258	A	G	0.7892	1.1949
1	984947	exm1957592	A	G	NA	NA
1	984965	exm1264	A	G	NA	NA
1	984971	exm1265	A	G	0.1944	1.2965
1	985614	exm1300	A	G	0.8609	0.9305
1	985826	exm1312	A	G	NA	NA
1	986165	exm1334	A	G	0.2696	1.1549
1	986732	exm1348	A	G	0.5397	1.0435
1	986998	exm1368	G	C	NA	NA
1	989155	exm1381	A	G	0.7734	0.7621
1	989207	exm1387	C	G	0.702	0.8323
1	989216	exm1388	A	G	0.9212	0.9451
1	989219	exm1389	A	G	NA	NA
1	1005806	1:1005806:rs3934834	A	G	0.2145	1.0257
1	1021302	exm1470	G	A	0.4239	1.2279
1	1022534	exm1480	A	G	0.5744	1.5217
1	1025751	exm1494	A	G	0.2297	1.3487
1	1026913	exm1507	A	G	0.5135	0.9721
1	1062638	exm2263810	C	A	0.5153	0.9905
1	1114668	exm1542	A	G	0.2795	0.9694
1	1115461	exm1550_ver4	A	G	0.2244	1.3891
1	1115464	exm1551	G	A	NA	NA
1	1115503	exm1553_ver2	G	A	0.06747	0.9209
1	1115510	exm1554	A	G	0.767	1.0994
1	1115602	exm1560	A	G	0.6173	1.1959
1	1115674	exm1565	A	G	0.8151	0.8933
1	1115954	exm1571	A	G	0.992	0.9975
1	1115955	exm1572	A	G	NA	NA
1	1116183	exm1581	A	G	NA	NA
1	1116189	exm1583	A	G	NA	NA
1	1116195	exm1584	A	G	0.8788	0.9091
1	1117141	exm1591	A	G	0.5544	0.8544
1	1117159	exm1592	C	A	0.6657	0.921
1	1117800	exm1601	A	G	NA	NA
1	1118330	exm1609	A	G	0.9182	1.0299
1	1120370	exm1640	C	G	0.1419	5.093
1	1120377	exm1641	A	T	0.4088	0.9632
1	1120421	exm1645	A	G	0.5559	1.1817
1	1120431	exm1646	A	G	0.6979	1.0131
1	1120488	exm1649	C	A	0.3275	0.8009
1	1120489	exm2249617	A	G	0.4618	0.8268
1	1120494	exm1651	A	G	NA	NA
1	1120503	exm1654	A	G	0.9568	0.955
1	1124974	1:1124974:kgp9048789	A	G	0.9406	1.005
1	1139062	exm1677	A	G	NA	NA
1	1139308	exm1693	A	G	0.5588	1.2393
1	1139320	exm1695	A	G	0.2576	2.0794
1	1139498	exm1703	A	G	0.03728	0.8107
1	1140855	exm1726	A	G	0.2434	0.7734
1	1141776	exm1732	A	G	0.506	1.1944
1	1141824	1:1141824:rs11466676	G	C	0.6152	1.299
1	1146853	1:1146853:rs2298210	A	G	0.4941	0.9587
1	1147337	exm1761	A	G	0.5135	1.1998
1	1147462	exm1769_ver2	G	A	0.6809	1.077
1	1149105	exm1789	A	G	0.3706	0.5226
1	1150448	1:1150448:rs34115518	G	A	0.03193	1.0541
1	1151679	1:1151679:chr1:1151679	A	G	0.9038	0.9935
1	1152917	exm1808	A	G	0.7054	1.0955
1	1153047	exm1822	A	G	NA	NA
1	1153099	exm1829	A	G	NA	NA
1	1153113	1:1153113:rs12036216	A	G	0.06925	1.0431
1	1153129	exm1832	A	G	NA	NA
1	1153455	1:1153455:kgp5635781	A	G	0.8497	0.9898
1	1153455	1:1153455__d1:d1__kgp5635781	A	G	0.8497	0.9898
1	1153455	1:1153455__d2:d2__kgp5635781	A	G	0.8497	0.9898
1	1154858	1:1154858:rs3737725	A	G	0.7387	0.9833
1	1158672	exm1862	A	G	0.1732	2.1068
1	1159213	exm1864	A	G	0.5637	0.486
1	1162208	1:1162208:kgp8222008	A	G	0.6944	1.0199
1	1163804	1:1163804:rs7515488	A	G	0.3675	1.0184
1	1164015	exm1885	A	C	NA	NA
1	1164031	1:1164031:rs61744664	G	A	0.9091	0.9157
1	1164073	exm1892	A	G	NA	NA
1	1176597	1:1176597:rs6675798	G	A	0.9444	1.002
1	1177981	exm1932	A	G	NA	NA
1	1178280	exm1703904	A	G	NA	NA
1	1178482	exm1952	G	A	0.2479	1.0286
1	1178854	exm1966	G	A	0.678	0.8465
1	1178883	exm1968	A	G	NA	NA
1	1178925	exm1971	A	G	0.3378	1.0238
1	1179619	exm1987	A	C	0.9909	0.0003
1	1179762	exm1992	A	G	NA	NA
1	1179800	1:1179800:chr1:1179800	A	G	0.773	0.9866
1	1186155	1:1186155:chr1:1186155	A	G	0.737	1.0153
1	1206343	1:1206343:rs6667923	A	C	0.6558	1.0184
1	1211292	exm-rs6685064_ver3	A	G	0.1815	1.0389
1	1211292	1:1211292:rs6685064	A	G	0.2179	1.0355
1	1216848	exm2059	A	G	0.5752	1.3973
1	1219401	exm2063	A	G	NA	NA
1	1219456	exm2067	G	C	0.6817	1.2504
1	1220954	exm2070	A	G	0.5191	0.9613
1	1221657	exm2100	A	G	0.5849	0.8218
1	1222220	exm2106	A	G	0.3821	0.5131
1	1222267	exm2110	G	C	0.5036	1.1065
1	1222528	exm2130	T	A	0.2586	1.4021
1	1222596	exm2135	A	G	0.9302	1.0425
1	1222630	exm2138	A	G	0.1547	2.648
1	1222657	exm2140	A	G	0.4957	1.1065
1	1222895	exm2144	A	G	0.8238	0.8555
1	1222958	exm2153	A	G	0.09079	0.7546
1	1223058	exm2161	A	G	0.9988	0
1	1223149	exm2169	A	G	0.7848	0.9203
1	1223178	exm2172	A	G	NA	NA
1	1223376	exm2182_ver2	G	C	0.6322	1.0616
1	1223385	exm2183	G	C	0.4366	1.1195
1	1225753	exm2195	A	G	0.8193	0.8111
1	1225899	exm2206	A	G	0.6916	0.9685
1	1226031	exm2214	G	A	0.5657	1.1235
1	1226063	exm2217	A	G	0.165	1.0814
1	1226470	exm2233	A	G	0.3898	1.4759
1	1226512	exm2239	A	G	0.1998	1.0699
1	1226757	exm2250_ver2	A	G	0.9038	0.9955
1	1226777	exm2258_ver4	A	G	0.2181	0.4045
1	1226797	exm2259	G	C	0.02596	0.6154
1	1226867	exm2267	A	G	NA	NA
1	1226889	exm2270	A	G	0.1258	0.9043
1	1226904	exm2271	A	G	0.6218	1.3809
1	1226912	exm2272	A	G	NA	NA
1	1229225	exm2290	A	G	0.1964	1.2831
1	1231208	exm2328	A	G	0.3492	0.8543
1	1231245	exm2330	C	G	0.9481	1.096
1	1232319	1:1232319:rs604618	A	G	0.249	0.955
1	1233490	exm2370	A	G	0.4276	0.7379
1	1238583	exm2440	A	G	0.2271	0.9012
1	1239847	1:1239847:chr1:1239847	A	G	0.9023	1.0057
1	1246319	exm2510	A	G	0.2896	1.3513
1	1246373	exm2513	A	G	0.9386	1.116
1	1246749	exm2524	A	G	0.6659	1.3432
1	1247454	exm2539	A	G	0.8689	1.0972
1	1247469	exm2542	A	G	0.5045	0.5481
1	1247494	1:1247494:rs12103	A	G	0.6776	0.9915
1	1247494	1:1247494__d1:d1__rs12103	A	G	0.6861	1.45
1	1247626	exm2249776	A	G	0.3627	1.1713
1	1247820	exm2562	A	G	0.2932	1.6374
1	1247826	exm2249777_ver3	A	G	0.9545	1.085
1	1248041	exm2571	A	G	NA	NA
1	1248323	exm2589	A	G	0.8825	0.9229
1	1248329	exm2590	A	G	0.509	1.0854
1	1249187	1:1249187:rs12142199	G	A	NA	NA
1	1250209	exm2624	A	C	NA	NA
1	1254678	exm2656	A	G	NA	NA
1	1254694	exm2249782	A	G	0.2479	0.2661
1	1254777	exm2659	G	A	0.7912	0.7653
1	1262366	exm2693	A	G	0.9208	0.9201
1	1262695	exm2697	A	G	0.8231	0.9658
1	1262886	exm2713	A	G	0.03247	1.6807
1	1262958	exm2723	A	G	0.6605	0.8547
1	1263085	exm2732	A	G	0.3889	1.1075
1	1266738	exm2745	A	G	0.4147	0.9734
1	1267040	exm2755	C	A	0.2768	1.8845
1	1267106	exm2762	A	G	0.426	0.7524
1	1267253	exm2774	A	G	0.7912	0.7653
1	1267291	exm2778_ver4	G	C	NA	NA
1	1267483	exm2784	A	G	NA	NA
1	1267495	exm2785_ver3	A	G	0.5428	1.2325
1	1267559	exm2794	G	C	NA	NA
1	1267651	exm2803	A	G	0.787	0.984
1	1267870	exm2821	A	G	0.7978	0.9323
1	1267953	exm2829	A	G	0.09474	1.593
1	1268352	exm2860_ver2	A	G	0.5082	0.5384
1	1268373	exm2864	A	G	0.9431	0.9039
1	1268388	exm2866	A	G	0.8443	0.9544
1	1268470	exm2873	A	G	0.2573	2.2216
1	1268688	exm2882	A	G	NA	NA
1	1268894	exm2889	A	G	0.8737	0.9218
1	1268954	exm2892	A	G	0.3569	1.5398
1	1269432	exm2275408	A	C	NA	NA
1	1269488	exm2941	A	G	0.2817	1.7229
1	1269554	exm2948	A	G	0.1685	1.0632
1	1271808	exm2984_ver3	A	C	NA	NA
1	1273365	exm2994	G	A	0.8901	1.0586
1	1275804	exm3070_ver4	G	C	0.9194	1.0315
1	1275824	exm3071	A	G	0.3747	0.6316
1	1277091	exm3083	C	G	0.1241	2.5204
1	1277119	exm3090	A	G	0.2409	2.246
1	1277120	exm3091	A	G	NA	NA
1	1277183	exm3098	A	G	0.09362	2.0239
1	1277184	exm1707125	A	G	NA	NA
1	1277466	exm3101	A	G	0.6492	1.5065
1	1277833	exm3111	A	G	0.8066	0.9094
1	1289446	exm3147	A	G	0.9734	0.9957
1	1289835	exm3157	A	G	0.5122	0.7659
1	1289863	exm3158	A	C	0.5205	0.4522
1	1294411	1:1294411:kgp3369769	A	G	0.6664	1.0202
1	1309185	exm3203	G	A	0.3174	0.86
1	1309405	exm3211	G	A	0.3304	0.9481
1	1309583	exm3225	A	G	NA	NA
1	1322735	exm3250	A	G	0.8683	1.226
1	1322765	exm3257	A	G	NA	NA
1	1322868	exm3261	A	G	0.5272	1.127
1	1330832	exm3299	A	G	NA	NA
1	1333713	exm3307	G	A	0.01673	0.672
1	1334475	exm3317_ver2	G	C	0.5297	1.0274
1	1335790	1:1335790:rs1240708	G	A	0.8927	0.997
1	1341206	exm3336	G	A	0.8553	1.1083
1	1354515	exm3350	G	C	0.5987	0.9839
1	1354538	exm3352	A	G	0.5636	0.925
1	1354844	exm3367	A	G	0.008469	4.6929
1	1354920	exm3369	A	C	NA	NA
1	1361530	exm3382	A	G	0.2888	1.0395
1	1361736	exm3388	A	G	0.5555	1.1831
1	1372773	exm3429	A	G	0.5874	1.5722
1	1386089	exm3458	A	G	0.9025	0.9909
1	1387747	exm3468	A	G	NA	NA
1	1391192	exm1709164	A	G	0.9112	0.9764
1	1396132	exm3507	C	A	0.3702	1.1331
1	1396197	exm3511	A	G	0.563	0.6369
1	1398008	exm3521	A	G	0.8395	0.9723
1	1398032	exm3522	G	C	0.2556	0.892
1	1403788	exm3532	A	G	0.2402	1.15
1	1403800	exm3533	A	G	NA	NA
1	1403821	exm1709263	A	G	0.5347	2.418
1	1412659	exm3556	A	C	0.3909	1.7001
1	1423256	exm3652	G	A	0.71	0.8449
1	1425719	exm2275409	A	G	0.4887	0.5715
1	1425753	exm3680	G	A	0.2136	1.077
1	1430971	exm3707	A	G	0.7852	0.8069
1	1430985	exm3709	A	G	0.4127	0.9744
1	1430993	exm2249851_ver2	A	G	0.9605	1.052
1	1431066	exm3719	G	A	0.7704	0.9493
1	1431109	exm3724	A	G	NA	NA
1	1431159	exm3726	A	G	0.1709	2.1469
1	1451415	exm3743_ver2	G	C	0.1188	2.0607
1	1460671	exm3851	A	G	0.3245	0.4855
1	1463119	exm3862_ver3	A	C	NA	NA
1	1463157	exm3863	G	C	0.9991	384462
1	1469384	exm3879	A	G	0.7911	0.8021
1	1469412	exm3884	A	G	0.9981	0.9987
1	1470807	exm3904	A	G	0.3391	1.0388
1	1471017	exm3908	A	G	0.914	1.0182
1	1550992	exm3957	A	C	0.2451	1.3197
1	1551927	exm3962_ver2	A	G	0.881	1.0024
1	1558782	exm3970	A	G	0.9062	1.0911
1	1558792	exm3973	A	G	0.2177	0.939
1	1559297	exm4002	A	G	0.2402	0.5183
1	1560966	exm4035	A	G	0.1846	0.8602
1	1562786	exm2250001	A	G	0.6609	1.4852
1	1563100	exm4087	A	G	NA	NA
1	1563105	exm4089	A	G	NA	NA
1	1563109	exm4090	G	A	0.4037	0.824
1	1563121	exm4091	G	A	0.4585	0.8293
1	1563492	exm4107	A	G	0.712	0.715
1	1563691	exm4117	C	A	0.7889	0.8833
1	1563707	exm4119	C	G	0.7795	0.8028
1	1564064	exm4134	A	G	0.946	1.0083
1	1565032	exm4160	A	G	0.9811	0.9858
1	1572310	exm2250017	A	G	0.9059	0.9515
1	1597403	exm4281	A	G	0.01613	0.7486
1	1601104	exm4292	A	G	NA	NA
1	1601170	exm4294	A	G	NA	NA
1	1603011	exm4297	A	G	0.9952	25.7389
1	1611995	exm2264793	G	A	0.5563	0.9914
1	1663944	exm4428	A	G	NA	NA
1	1664124	1:1664124:rs2294489	A	G	NA	NA
1	1664124	exm2268858	A	G	0.1965	0.9177
1	1686063	exm4499	A	G	0.9383	1.0278
1	1686081	exm4503	A	G	0.12	0.9301
1	1686087	exm4504	G	C	0.1765	1.3014
1	1688005	exm4520	A	G	0.1065	0.558
1	1688096	exm4521	A	G	0.7896	0.9807
1	1688550	exm4526	A	G	0.2285	1.118
1	1688579	exm1733478	A	C	NA	NA
1	1690544	exm4538	G	A	NA	NA
1	1690621	exm4543	A	G	NA	NA
1	1691176	exm4548	C	A	0.4565	1.297
1	1691199	exm4550	A	G	NA	NA
1	1696761	exm4570	A	G	0.2408	1.833
1	1698092	1:1698092:rs66701417	A	G	0.009305	1.0389
1	1720670	exm2250243	A	G	0.02351	1.4282
1	1721479	1:1721479:rs2272908	G	A	0.008452	1.0394
1	1748734	1:1748734:rs2180311	A	G	0.01452	1.0366
1	1751264	1:1751264:rs6664664	G	A	0.01454	1.0366
1	1759213	1:1759213:rs9786942	A	G	0.015	1.0364
1	1797947	1:1797947:rs9660106	A	G	0.01834	1.035
1	1847886	exm4638	A	G	0.3426	2.2434
1	1848197	exm4656	C	G	NA	NA
1	1849530	exm4691	G	A	0.8553	1.0118
1	1849727	exm4696	C	A	0.5272	0.7948
1	1849792	exm1741224	C	G	0.2321	4.056
1	1887019	exm4806	A	G	0.1064	1.0319
1	1887049	exm4808	G	A	0.1198	1.5381
1	1887195	exm4847	A	C	0.7545	1.1698
1	1888115	exm4863	G	A	0.9423	1.0575
1	1888168	exm4869	A	G	0.1337	0.5572
1	1888193	exm4871	A	C	0.5769	1.0092
1	1890559	exm4882	A	G	0.7541	0.9591
1	1891441	exm4889	A	G	0.6247	0.7514
1	1895269	exm4907	A	G	0.525	0.5915
1	1896346	exm4914	A	G	0.539	0.7106
1	1896379	exm4915	A	G	NA	NA
1	1896433	exm4922	A	G	NA	NA
1	1896466	exm4926	A	G	0.7273	1.3929
1	1897889	exm4936_ver4	G	C	NA	NA
1	1900102	exm4945	A	G	0.3875	1.015
1	1900156	exm4948	A	G	0.8487	1.0758
1	1900186	exm4951	G	A	0.6119	1.0094
1	1900211	exm4955	A	G	0.3803	1.0982
1	1900232	exm4957	G	A	0.1654	1.0211
1	1902129	exm4965	A	G	0.7764	0.9736
1	1902206	exm4973	A	G	0.9132	1.0653
1	1902225	exm4974	A	G	0.9424	0.9682
1	1904401	exm4988	A	G	NA	NA
1	1904413	exm4989	G	A	0.5651	1.1324
1	1904424	exm4990	A	G	0.4395	1.5395
1	1905526	exm5005	A	C	0.8638	0.9794
1	1916904	exm5043	A	G	NA	NA
1	1918445	exm5049	A	G	0.929	0.9511
1	1920015	exm5057	A	G	0.9221	1.153
1	1959595	exm1744492	A	G	0.9014	0.8209
1	1959698	exm5099	A	G	0.994	0.9984
1	1960633	exm5108	A	G	0.9522	0.9171
1	1961512	exm5130	A	G	0.2078	0.6142
1	1986954	exm5157	A	G	0.4013	2.1174
1	2006108	1:2006108:rs2254669	G	A	0.9418	1.0014
1	2069172	exm-rs425277	A	G	0.929	1.0014
1	2069172	1:2069172:rs425277	A	G	0.929	1.0014
1	2069681	exm-rs3753242	A	G	0.2474	1.0356
1	2069681	1:2069681:rs3753242	A	G	0.2474	1.0356
1	2075653	exm5179	A	G	0.3458	0.3443
1	2075740	exm5184	A	G	0.6862	1.2761
1	2075748	exm1748820	A	G	NA	NA
1	2106723	exm5240_ver3	A	G	0.878	0.9703
1	2106747	exm5242	A	G	NA	NA
1	2125275	exm5287	A	G	0.4059	0.6632
1	2125543	exm5301	G	A	0.3991	1.1198
1	2129458	exm5304	A	C	0.6034	0.9544
1	2129498	exm5306	A	G	0.6924	1.1223
1	2160845	exm5336	G	A	0.1253	0.1699
1	2234480	exm5356	A	G	0.5047	1.2212
1	2234791	exm5368	A	G	0.9807	1.0023
1	2234824	exm5373	A	G	NA	NA
1	2252937	exm5434	A	G	0.3314	0.6561
1	2252967	exm5435	A	G	0.7778	1.416
1	2252970	exm5436	A	G	0.1772	1.194
1	2253010	exm5439	A	G	0.4922	1.1807
1	2255569	exm5445	A	G	0.4669	1.7169
1	2290034	exm5481	A	G	0.6239	1.565
1	2290143	exm5488	A	G	0.8584	1.0122
1	2304000	exm5493	A	C	0.7318	1.0229
1	2305918	exm5497	G	A	NA	NA
1	2305965	exm5500	C	A	NA	NA
1	2317268	exm5521	A	G	0.1288	0.469
1	2319711	exm5537	G	A	NA	NA
1	2319738	exm5542	A	G	0.8229	1.2323
1	2327815	exm2268641	G	A	0.4745	1.0108
1	2337219	exm5583	A	G	0.6777	1.2496
1	2338015	exm5594	G	A	0.6642	0.9793
1	2339074	1:2339074:rs2494428	G	A	0.3371	1.0239
1	2392648	1:2392648:rs2477686	G	C	0.9374	1.0011
1	2407781	1:2407781:imm_1_2397641	A	G	0.001018	0.8879
1	2408058	exm5658	A	G	NA	NA
1	2411245	exm5673	A	G	0.2397	1.1142
1	2411250	exm5674	A	G	NA	NA
1	2411376	exm5682	A	G	0.6036	1.114
1	2415977	exm5697	C	G	0.185	0.376
1	2418414	exm5703	C	G	NA	NA
1	2420787	exm2250942	A	T	0.8265	1.1769
1	2424122	1:2424122:imm_1_2413982	A	G	0.003588	0.927
1	2426047	1:2426047:rs72644648	A	G	0.2138	0.9356
1	2426313	exm5742	A	G	0.4422	0.9616
1	2435556	exm5835	A	G	0.09181	0.5296
1	2435738	exm5841	A	G	0.1381	1.0668
1	2435759	exm1771279	A	G	NA	NA
1	2435759	exm2277033	A	C	NA	NA
1	2435768	exm5844	A	G	0.6444	1.1463
1	2441358	exm5918	G	A	0.001247	0.944
1	2449629	exm5982	A	C	0.7533	0.8959
1	2451257	exm6004	G	C	0.6025	0.8754
1	2451846	exm6013	A	G	NA	NA
1	2452248	exm6017	A	G	1	1.2583
1	2452750	exm6031	A	G	NA	NA
1	2453162	exm6036	A	G	0.9996	0.0006
1	2460608	1:2460608:imm_1_2450468	G	A	0.02633	0.8456
1	2461316	exm2250972	A	G	NA	NA
1	2474205	1:2474205:imm_1_2464065	G	A	3.45e-10	0.9117
1	2477358	1:2477358:imm_1_2467218	T	A	7.842e-10	0.9135
1	2482921	1:2482921:imm_1_2472781	G	A	1.202e-10	0.9096
1	2487661	1:2487661:imm_1_2486755	A	C	8.022e-09	0.9184
1	2487764	1:2487764:imm_1_2486652	G	A	1.642e-09	0.9149
1	2488153	exm6077	G	A	6.75e-09	0.9156
1	2490896	1:2490896:imm_1_2483520	A	C	4.394e-08	0.9097
1	2490898	1:2490898:rs2257763	A	C	2.348e-07	0.9121
1	2490940	1:2490940:imm_1_2483476	A	C	1.83e-09	0.9152
1	2491203	1:2491203:imm_1_2483213	A	G	NA	NA
1	2491306	exm6103	A	G	0.3345	0.9155
1	2493130	exm2251018	A	G	NA	NA
1	2493158	exm6129_ver3	A	G	NA	NA
1	2494330	1:2494330:rs2234167	A	G	0.1528	1.0311
1	2494330	exm6141	A	G	0.155	1.031
1	2494783	1:2494783:imm_1_2479633	A	G	7.631e-10	0.9133
1	2497639	1:2497639:imm_1_2476777	A	G	8.137e-10	0.9135
1	2497676	1:2497676:imm_1_2476740	G	A	5.628e-10	0.9125
1	2500893	1:2500893:imm_1_2490753	A	G	1.452e-09	0.9143
1	2502010	1:2502010:imm_1_2491870	G	A	3.277e-10	0.9113
1	2502780	1:2502780:imm_1_2492640	A	G	5.107e-10	0.9124
1	2502780	1:2502780__d1:d1__imm_1_2492640	A	G	5.379e-10	0.9125
1	2502834	1:2502834:imm_1_2492694	G	A	4.871e-10	0.9123
1	2504234	1:2504234:imm_1_2494094	A	C	1.566e-09	0.9146
1	2504363	1:2504363:rs28734787	G	A	0.201	1.0268
1	2505713	1:2505713:rs10910093	A	G	0.1827	1.0278
1	2507415	1:2507415:imm_1_2497275	A	C	9.315e-12	0.9005
1	2507938	1:2507938:imm_1_2497798	G	A	7.681e-10	0.913
1	2511280	1:2511280:imm_1_2501140	A	G	5.621e-10	0.913
1	2511388	1:2511388:rs12129508	A	G	0.2032	1.0273
1	2512452	1:2512452:imm_1_2502312	A	G	4.041e-10	0.9114
1	2512895	1:2512895:NA	A	G	0.246	1.6133
1	2513055	1:2513055:imm_1_2502915	T	A	4.008e-10	0.9114
1	2513105	1:2513105:rs735000	A	G	0.1907	1.0277
1	2513216	1:2513216:imm_1_2503076	A	G	1.165e-09	0.9138
1	2513216	exm-rs734999	A	G	1.201e-09	0.9139
1	2513678	1:2513678:imm_1_2503538	T	A	1.13e-09	0.9138
1	2519989	exm6175	A	C	0.2867	2.1342
1	2520527	1:2520527__d2:d2__rs6670198	G	A	2.087e-13	0.891
1	2520527	1:2520527:rs6670198	G	A	6.498e-08	0.9051
1	2522392	1:2522392:imm_1_2512252	A	G	0.02641	1.0416
1	2522473	exm6198	A	G	0.1423	0.3752
1	2523053	exm6212_ver3	A	G	NA	NA
1	2523412	exm6216	A	G	0.2504	0.7414
1	2523418	exm6217	A	G	0.03231	1.8474
1	2523431	exm6219	A	C	0.127	0.5952
1	2524107	exm6222	A	G	0.9038	0.9675
1	2524128	exm6224	G	A	0.6392	1.056
1	2524205	1:2524205:imm_1_2514065	A	G	NA	NA
1	2524295	exm6231	G	A	0.6694	0.7767
1	2524915	1:2524915:rs10752747	A	C	1.247e-13	0.8885
1	2524943	1:2524943:rs3828154	A	G	2.466e-13	0.8913
1	2524966	1:2524966:imm_1_2514826	A	G	1.63e-13	0.889
1	2525660	1:2525660:imm_1_2515520	A	G	1.277e-13	0.8885
1	2525665	1:2525665:imm_1_2515525	G	A	2.087e-13	0.891
1	2526245	exm6253	T	A	NA	NA
1	2526746	exm6264	G	A	2.307e-13	0.8912
1	2526746	1:2526746:imm_1_2516606	G	A	2.517e-13	0.8914
1	2528133	1:2528133:imm_1_2517993	A	G	9.813e-14	0.888
1	2528133	1:2528133__d1:d1__imm_1_2517993	A	G	1.037e-13	0.8882
1	2528682	1:2528682:imm_1_2518542	A	G	1.185e-13	0.8884
1	2529097	1:2529097:imm_1_2518957	A	G	2.2e-13	0.8911
1	2529192	1:2529192:imm_1_2519052	A	G	1.227e-13	0.8885
1	2529360	1:2529360:rs2764841	G	A	3.04e-13	0.8888
1	2529437	1:2529437:imm_1_2519297	G	A	2.423e-13	0.8915
1	2530169	exm6296	A	C	0.6836	0.8394
1	2530169	1:2530169:NONE	A	C	0.6836	0.8394
1	2530558	1:2530558:imm_1_2520418	A	G	1.284e-13	0.8886
1	2530694	1:2530694:imm_1_2520554	G	A	1.208e-13	0.8885
1	2532416	1:2532416:imm_1_2522276	A	G	1.204e-13	0.8884
1	2532506	1:2532506:imm_1_2522366	G	A	1.066e-13	0.8882
1	2532899	1:2532899:imm_1_2522759	C	A	1.207e-13	0.8884
1	2533250	1:2533250:imm_1_2523110	A	C	1.128e-13	0.8883
1	2533552	1:2533552:imm_1_2523412	C	A	1.172e-13	0.8884
1	2533604	1:2533604:imm_1_2523464	A	G	0.2385	0.9239
1	2533706	1:2533706:imm_1_2523566	A	G	1.284e-13	0.8886
1	2534087	1:2534087:imm_1_2523947	A	G	1.245e-13	0.8885
1	2534978	1:2534978:imm_1_2524838	A	G	1.195e-13	0.8885
1	2535397	exm6301	G	C	0.6228	0.9326
1	2535632	exm6305	G	A	0.4246	0.3747
1	2537041	exm6317	C	A	0.451	0.8582
1	2537700	exm6320	A	G	NA	NA
1	2537748	exm6322	A	G	NA	NA
1	2537775	1:2537775:NONE	A	C	NA	NA
1	2537787	exm6325	G	A	NA	NA
1	2537838	1:2537838:imm_1_2527698	A	G	1.054e-07	0.9045
1	2538738	1:2538738:imm_1_2528598	A	G	1.334e-05	0.9134
1	2539006	exm2268642	G	A	6.403e-13	0.893
1	2539006	1:2539006:imm_1_2528866	G	A	6.403e-13	0.893
1	2539400	1:2539400:rs4445406	G	A	5.399e-13	0.8927
1	2539400	1:2539400__d1:d1__imm_1_2529260	G	A	5.765e-13	0.8928
1	2539555	1:2539555:rs4278312	G	A	1.384e-12	0.8941
1	2539603	1:2539603:imm_1_2529463	A	G	8.079e-13	0.8918
1	2539901	1:2539901:rs4073286	C	A	6e-13	0.893
1	2540262	1:2540262:rs10797438	A	G	9.015e-06	0.8974
1	2540795	exm6336	A	G	0.1594	1.764
1	2541189	exm6343	A	G	0.999	0
1	2541237	exm6347	A	G	0.4672	1.2085
1	2541269	exm6351_ver3	G	A	6.295e-13	0.893
1	2541269	1:2541269:imm_1_2531129	G	A	6.295e-13	0.893
1	2541269	1:2541269__d1:d1__imm_1_2531129	G	A	6.295e-13	0.893
1	2542778	exm6352	A	G	NA	NA
1	2544640	1:2544640:rs10752748	A	G	6.208e-13	0.8913
1	2552071	1:2552071:imm_1_2541931	G	A	5.113e-13	0.8926
1	2553624	exm-rs3890745	G	A	5.415e-13	0.8911
1	2553624	1:2553624:rs3890745	G	A	5.676e-13	0.8912
1	2553758	1:2553758:imm_1_2543618	A	G	8.138e-13	0.8936
1	2555129	1:2555129:imm_1_2544989	A	G	NA	NA
1	2558308	1:2558308:imm_1_2548168	A	C	4.311e-13	0.8905
1	2559589	1:2559589:imm_1_2549449	A	C	6.131e-13	0.8881
1	2561286	1:2561286:imm_1_2551146	A	C	NA	NA
1	2563250	1:2563250:imm_1_2553110	C	A	4.99e-13	0.8926
1	2564012	1:2564012:imm_1_2553872	A	G	8.446e-07	0.9046
1	2564465	1:2564465:imm_1_2554325	A	G	6.132e-13	0.8913
1	2700117	1:2700117:imm_1_2689977	C	G	2.324e-06	1.0721
1	2709164	1:2709164:rs4648356	A	C	4.628e-13	0.8907
1	2712170	1:2712170:imm_1_2702030	G	A	1.78e-06	1.0734
1	2719904	1:2719904:imm_1_2709764	A	C	1.937e-06	1.0728
1	2722848	1:2722848:imm_1_2712708	A	G	3.544e-06	1.0708
1	2746066	1:2746066:imm_1_2735926	G	C	0.001032	1.0524
1	2747472	1:2747472:imm_1_2737332	A	G	0.1451	0.93
1	2749716	1:2749716:imm_1_2739576	A	C	2.1e-06	1.0728
1	2751364	1:2751364:imm_1_2741224	A	G	0.001543	0.9289
1	2752693	1:2752693:imm_1_2742553	A	G	7.662e-06	0.9363
1	2754188	1:2754188:imm_1_2744048	G	A	2.721e-05	1.0638
1	2754406	1:2754406:imm_1_2744266	G	A	3.48e-05	0.9405
1	2756397	1:2756397:imm_1_2746257	G	A	0.0002115	0.9468
1	2771504	1:2771504:imm_1_2761364	A	G	0.001341	1.0488
1	2779397	1:2779397:imm_1_2769257	G	C	0.1057	0.9605
1	2806107	1:2806107:rs3100865	C	A	0.1413	0.976
1	2806107	exm2268859	C	A	0.1416	0.9759
1	2938266	exm6380	A	G	0.2552	1.972
1	2938507	exm6395	G	A	0.8528	1.172
1	2938887	exm6419	A	G	0.9392	1.0407
1	2938924	exm6421	C	A	0.5683	1.0459
1	2938989	exm6428	A	G	0.9824	0.9996
1	3083712	exm-rs2651899	G	A	0.1765	0.9801
1	3083712	1:3083712:rs2651899	G	A	0.1765	0.9801
1	3102751	exm6451	A	G	0.8055	1.0324
1	3111669	exm2260168	A	G	0.4539	0.9818
1	3111748	1:3111748:rs10797382	A	G	0.204	0.9748
1	3112417	1:3112417:rs10797383	G	A	0.3665	0.9758
1	3115232	1:3115232__d1:d1__rs10909897	G	A	0.2869	0.9767
1	3115232	1:3115232:rs10909897	G	A	0.29	0.977
1	3116361	1:3116361:rs9659513	C	A	0.3994	0.9822
1	3147030	1:3147030:rs6424069	G	A	0.4123	1.0184
1	3280253	exm-rs6658356	A	G	0.8815	0.9957
1	3280253	1:3280253:rs6658356	A	G	0.8815	0.9957
1	3328358	exm6548	A	G	0.3158	0.9805
1	3328487	exm6561	A	G	NA	NA
1	3328555	exm6563	A	G	0.2102	2.119
1	3328593	exm6570	A	G	NA	NA
1	3328643	exm6574	A	G	0.2964	1.4182
1	3328659	exm6576	A	G	0.3865	0.9824
1	3328948	exm6593	G	C	0.4402	0.7225
1	3329042	exm6603	A	G	0.289	0.7141
1	3329051	exm6605	A	G	0.1142	1.2954
1	3331183	exm6628	A	G	NA	NA
1	3331186	exm6629	A	G	0.814	1.1535
1	3331193	exm2251405	A	G	NA	NA
1	3342635	exm6665	A	G	NA	NA
1	3342788	exm6674	A	G	0.673	1.2209
1	3347578	exm6686	A	G	NA	NA
1	3348552	exm6695	A	G	0.4726	0.6919
1	3380057	exm6722	A	G	0.7386	0.9864
1	3389718	exm6752	A	C	0.06609	2.0563
1	3389757	exm6755	G	A	0.07628	1.174
1	3391324	exm6767	A	G	0.8679	0.8737
1	3392574	exm6771	A	G	NA	NA
1	3394533	exm6782	A	G	0.6122	0.8955
1	3394541	exm6784	T	A	NA	NA
1	3395002	exm6790	G	A	0.6944	1.3654
1	3395016	exm6792	A	G	NA	NA
1	3395020	exm6793	G	A	0.2861	0.5532
1	3395171	exm6804	A	C	0.5189	0.8203
1	3397062	exm6824	A	G	0.0918	1.0924
1	3406791	1:3406791:rs2821040	G	A	0.7934	1.0076
1	3407112	exm6833	A	G	0.9558	0.9778
1	3409272	exm6842	A	G	0.2789	1.7683
1	3410410	exm6847	A	G	0.4786	1.0326
1	3410581	1:3410581:rs61746168	A	G	0.7338	1.012
1	3410644	exm6852_ver3	G	A	0.6902	1.014
1	3410935	exm6858	A	G	0.6086	1.0352
1	3410942	exm2251433	A	G	0.4997	0.8965
1	3410973	exm6861	A	G	0.495	1.0324
1	3411038	1:3411038:chr1:3411038	A	G	0.7669	1.009
1	3411367	1:3411367:rs7516439	G	A	0.7309	1.012
1	3411413	1:3411413:rs2821038	A	G	0.7576	1.0093
1	3411613	1:3411613:rs2821035	A	G	0.986	1.0006
1	3413153	1:3413153:rs2821033	A	G	0.5028	0.9703
1	3413233	exm6888	A	G	0.1105	2.6622
1	3413684	exm1796486	A	C	0.08045	3.963
1	3413902	exm1796505	A	G	NA	NA
1	3415357	exm6926	A	G	0.753	1.0522
1	3415712	exm2251438	A	G	0.6702	1.1197
1	3416173	exm6936	A	G	NA	NA
1	3416227	exm6940	A	G	0.2689	0.8345
1	3416449	exm6947	C	A	NA	NA
1	3417211	exm6953	A	G	0.5101	0.9736
1	3417218	exm6954	A	G	0.9432	1.014
1	3417545	exm6959_ver3	G	A	0.1722	1.1743
1	3417622	exm6963	A	G	0.2472	0.8195
1	3417747	exm6966	A	G	0.5901	0.7363
1	3417762	exm6967	A	G	NA	NA
1	3421170	1:3421170:kgp4537614	A	G	0.846	0.9896
1	3421897	exm6998	G	A	0.4004	1.0192
1	3424379	exm7018	A	G	0.8393	1.099
1	3424388	exm7020	A	G	0.9133	0.9962
1	3424419	exm7025	A	G	0.8539	1.114
1	3425722	exm7042	A	G	NA	NA
1	3426533	exm7055	A	G	0.688	0.7733
1	3428144	exm7076	A	G	0.9919	0.9972
1	3428591	exm7090	A	G	NA	NA
1	3428608	1:3428608:rs11585362	A	G	0.6912	1.0085
1	3431134	exm7101	A	G	0.7896	1.461
1	3431138	exm7102	A	C	0.9807	0.9707
1	3431168	exm7104	A	G	0.4539	0.7675
1	3431235	exm7112	C	A	0.1624	0.661
1	3432044	exm7118	A	G	0.8887	1.191
1	3432077	exm7121	A	G	0.4718	0.8408
1	3440718	exm7124	A	G	0.7428	0.6281
1	3440753	exm7127	A	G	0.554	1.042
1	3440795	exm7130	A	C	0.5173	0.7156
1	3454553	1:3454553:kgp12010044	A	G	0.3154	0.9403
1	3496479	exm7145	A	G	0.2081	0.9675
1	3511934	exm7149	G	A	0.4278	0.9839
1	3542306	exm7185	A	G	NA	NA
1	3545054	exm7205	A	G	NA	NA
1	3548050	1:3548050:rs76211155	A	G	NA	NA
1	3548122	exm7242	A	G	0.7076	1.059
1	3548198	exm7249	A	G	0.4831	1.3796
1	3548832	exm7253	G	C	0.6819	1.0124
1	3551592	exm7274	C	G	0.4475	0.829
1	3551737	exm7281	A	G	0.3059	0.6798
1	3576197	1:3576197:rs10910004	G	A	0.9908	1.0002
1	3576547	1:3576547:rs10737193	G	A	0.9816	1.0005
1	3577790	1:3577790:rs6703610	A	G	0.7464	0.9915
1	3580271	1:3580271:rs12062999	G	A	0.2192	0.9809
1	3580271	1:3580271__d1:d1__rs12062999	G	A	0.2309	0.9814
1	3580574	1:3580574:rs10752740	G	A	0.9699	0.9993
1	3644322	exm7380	A	G	0.9957	1.0054
1	3645901	exm7399	A	G	0.8951	0.8442
1	3648066	exm7419	G	A	NA	NA
1	3649503	exm1799309	A	G	NA	NA
1	3649542	exm7442	A	G	0.5972	0.5202
1	3649608	exm7447	G	A	0.3457	1.2451
1	3669100	exm7483	A	G	NA	NA
1	3669106	exm7485	G	A	NA	NA
1	3669205	exm7490_ver3	G	C	0.2955	1.0161
1	3669281	exm7497	A	G	0.5376	0.5949
1	3669329	exm7501	A	G	0.1808	0.6203
1	3669356	exm7504	A	G	0.01822	0.8543
1	3669362	exm7506	A	G	0.6828	0.6007
1	3670691	exm7509	G	A	0.8195	1.0742
1	3670712	exm7512	A	G	0.05616	0.6295
1	3672032	exm7520	A	C	0.9913	2550.19
1	3672048	exm7522	A	G	0.7606	1.539
1	3672108	exm7529	A	G	0.9626	0.9774
1	3677854	exm2251521	A	G	0.2173	1.1528
1	3677933	exm7551	G	A	0.2541	1.0176
1	3679203	exm7560	A	G	NA	NA
1	3679252	exm2251522_ver4	A	G	0.2837	0.445
1	3679694	exm7567	A	G	NA	NA
1	3679775	exm7574	A	G	0.19	1.0231
1	3679783	exm7575	G	A	0.9672	0.9967
1	3679925	exm7582	G	A	NA	NA
1	3679934	exm7586	A	G	0.4732	0.7357
1	3680279	exm7593	A	G	0.1814	3.0047
1	3680333	exm7596	A	G	0.8048	0.8243
1	3680345	exm7598	A	G	0.8055	1.0199
1	3680362	exm7600	A	G	0.2731	0.6284
1	3680368	exm7601	A	G	0.7816	0.8744
1	3680369	exm7602	A	G	0.5711	1.6927
1	3683159	exm7611	C	A	0.2663	0.8704
1	3683914	exm7617	T	A	0.8327	0.9494
1	3686350	exm2273606	A	G	NA	NA
1	3688073	exm1799627	A	G	NA	NA
1	3697663	exm7644	A	G	0.9707	1.0016
1	3697669	exm7645	G	C	0.9648	0.9863
1	3697675	exm7647_ver4	G	C	NA	NA
1	3703589	exm7692	A	G	0.1403	1.1776
1	3703715	exm7703	A	G	NA	NA
1	3726851	1:3726851:rs4648407	A	G	NA	NA
1	3732862	exm7758	A	C	0.6574	1.2299
1	3732885	exm7759	A	G	0.9426	1.0228
1	3739740	exm7762	A	G	NA	NA
1	3740068	exm7767	A	G	0.9506	1.11
1	3740089	exm1800032	A	G	NA	NA
1	3742009	1:3742009:rs9424290	A	G	0.8508	0.9936
1	3742955	exm7776	A	G	0.7609	1.325
1	3743278	exm7783	G	A	0.7106	1.2141
1	3745924	exm7791	A	G	0.8186	0.9922
1	3746432	exm7796	A	G	0.312	1.1149
1	3746710	1:3746710:rs17403773	A	G	0.8489	0.9959
1	3747626	exm7813_ver2	G	A	0.3626	1.9605
1	3751634	exm7833	A	G	0.7149	0.692
1	3753079	exm7840	A	G	NA	NA
1	3753136	exm7844	T	A	0.779	1.0042
1	3753207	exm7848	G	A	0.791	1.0419
1	3753972	exm7856	A	G	0.7702	1.2782
1	3754043	exm7859	A	G	0.9769	1.0249
1	3756281	exm7876	G	A	0.8584	0.9301
1	3761487	exm7892	C	G	0.8584	0.9301
1	3761547	exm7894	A	C	NA	NA
1	3764134	exm7900	A	G	NA	NA
1	3764173	exm7901	A	G	NA	NA
1	3765181	exm7905	A	G	0.4289	1.4573
1	3765188	exm7907	A	G	0.6777	0.7906
1	3768920	exm7915	A	G	0.8371	0.8766
1	3786245	exm7974	A	G	0.2666	1.0276
1	3789061	exm7983	G	A	0.2341	0.7995
1	3789087	exm7984	G	A	0.3099	1.7169
1	3796948	1:3796948:rs4074709	A	C	0.3876	0.9821
1	3800118	exm2233302	G	A	NA	NA
1	3800297	exm7994	A	G	0.741	0.8302
1	3803755	1:3803755:rs7367066	A	G	0.1077	1.0267
1	3806358	1:3806358:rs10909819	G	A	0.02985	0.9556
1	3806544	exm8001	A	G	0.4049	0.6088
1	3806595	exm8005_ver2	A	G	0.2909	2.4124
1	3806610	exm8006	A	C	0.4471	0.848
1	3807291	exm8021	G	A	NA	NA
1	3807312	exm8024	A	G	0.9002	0.9692
1	3807359	exm8030	A	G	0.9772	0.994
1	3807450	exm8036	A	C	0.4928	1.3037
1	3807482	exm8037	A	C	0.5633	1.4233
1	3807507	exm8039	C	A	NA	NA
1	3807590	exm8044	A	G	0.537	1.0841
1	3807593	exm8045	C	G	0.3818	0.935
1	3809520	exm8055	A	G	0.4132	1.1671
1	3809544	exm8059	A	G	0.5821	1.3674
1	3811790	1:3811790:rs12085743	A	C	0.1313	1.0292
1	4037665	exm2268644	A	G	0.9941	1.0001
1	4145615	1:4145615:rs10915421	G	A	0.6628	1.008
1	4170249	1:4170249:rs7548756	C	A	0.8487	0.9971
1	4314026	1:4314026:kgp10489361	A	G	0.3873	1.0696
1	4315204	1:4315204:rs966321	C	A	0.5396	1.0092
1	4315204	exm-rs966321	C	A	0.5685	1.0085
1	4363735	exm2251770	C	A	0.6944	1.0058
1	4541390	exm2260335	C	A	0.8935	0.9949
1	4541390	1:4541390:rs11799990	C	A	0.8935	0.9949
1	4614822	exm-rs241257_ver2	G	A	0.8499	0.9968
1	4772034	exm8086	A	G	0.347	1.7275
1	4772535	exm8113_ver4	A	G	0.7195	0.5828
1	4772619	exm8121	A	G	NA	NA
1	4772717	exm8127	G	A	0.2659	1.0193
1	4829963	exm8132	G	A	0.3074	1.2136
1	4832569	exm8145	C	A	0.09183	0.1591
1	4955862	exm2268645	A	G	0.694	0.9942
1	5021200	1:5021200:rs10799145	C	A	NA	NA
1	5023430	1:5023430:rs6702660	A	G	0.5931	0.9916
1	5031379	1:5031379:rs10799149	A	G	0.9844	1.0003
1	5084199	1:5084199:kgp1064042	G	A	0.5416	0.9442
1	5170712	1:5170712:rs7513590	G	A	0.8277	1.0053
1	5170712	exm-rs7513590	G	A	0.8289	1.0052
1	5251764	1:5251764:rs12039641	C	G	0.7904	1.0081
1	5267850	1:5267850:rs6603821	G	A	0.05203	1.0289
1	5268732	1:5268732:rs2353159	A	G	0.1829	0.9795
1	5268923	1:5268923:rs2353160	A	G	0.2007	0.9812
1	5269240	1:5269240:rs10915379	A	G	0.05492	1.0285
1	5270085	1:5270085:rs66616131	A	G	0.1721	0.979
1	5270277	1:5270277:rs12140099	G	A	0.1733	0.9791
1	5271843	1:5271843:rs10915383	C	A	0.1609	0.9784
1	5275721	1:5275721:rs10915384	A	G	0.1789	0.9793
1	5281117	1:5281117:rs7549461	A	C	0.1552	0.9781
1	5315481	1:5315481:rs16840289	G	A	0.3477	0.9537
1	5347155	exm2252114	A	G	0.3847	1.0128
1	5549525	1:5549525:rs11260698	A	G	0.2258	0.9819
1	5717388	exm2252278	G	A	0.7425	0.9951
1	5721189	exm2260467	G	A	0.855	1.0274
1	5829039	1:5829039:rs12076190	G	A	0.08243	1.0433
1	5923427	exm8155	A	T	0.2799	1.1801
1	5924056	exm8163	A	G	0.3991	0.6209
1	5924483	exm8173	G	A	NA	NA
1	5925304	exm8194	A	G	0.8955	1.204
1	5926503	exm8197	A	G	0.8585	0.9741
1	5927169	exm8201	A	G	0.8219	0.9863
1	5927827	exm8202	A	G	NA	NA
1	5927943	exm8208	A	G	0.6996	0.9633
1	5933335	exm8212	A	G	0.8109	0.9507
1	5933360	exm2275415	A	G	0.9575	0.9508
1	5933384	exm8213	G	C	0.9733	1.0016
1	5933384	exm2252388_ver2	G	C	0.9733	1.0016
1	5934587	exm8218	A	G	0.2438	1.6891
1	5934837	1:5934837:rs1287638	G	A	0.1732	1.0202
1	5934950	exm8235	A	G	NA	NA
1	5935013	exm8236	A	G	0.8201	1.1703
1	5935039	exm8243	A	G	0.939	1.0799
1	5935064	exm8245	G	A	0.1662	1.1707
1	5935103	exm8252	A	G	NA	NA
1	5935144	exm8258	A	G	0.8514	0.838
1	5935162	exm8262	T	A	0.8104	1.0047
1	5937158	exm8263	A	G	0.2353	3.731
1	5937289	exm8271	G	A	NA	NA
1	5940228	exm8283	A	C	0.2369	1.5454
1	5940243	exm8285	A	G	0.2428	0.946
1	5940254	exm8286_ver2	A	G	0.5265	0.5538
1	5947373	exm8291	A	G	NA	NA
1	5947525	exm8307	A	T	0.4931	0.4288
1	5950975	exm8313	A	G	NA	NA
1	5950982	exm1844957	A	G	0.2324	0.5001
1	5951002	exm8314	A	G	0.705	0.7065
1	5951013	exm8315	A	G	0.5459	1.0252
1	5951029	exm8318	A	G	0.4495	0.4097
1	5957589	1:5957589:rs7519953	G	A	0.2682	0.9832
1	5964769	exm8323	G	A	NA	NA
1	5965372	exm2252398	G	A	NA	NA
1	5965427	exm8340_ver2	A	G	NA	NA
1	5965455	exm8344	A	G	0.6149	0.9692
1	5965494	exm8348	A	G	0.04571	2.8705
1	5965824	exm8357	G	C	0.1558	0.7077
1	5965833	exm8359	A	G	0.79	0.7199
1	5969237	exm8370	A	G	0.03617	0.3725
1	5993313	exm1845084_ver2	G	A	NA	NA
1	5993383	exm8390	C	A	0.5913	1.4638
1	6007259	exm8393	A	G	0.04557	1.7358
1	6008178	exm8396	A	G	0.7448	1.2881
1	6008269	exm8409	A	G	0.624	1.444
1	6012770	exm8411	A	T	0.8192	0.9586
1	6012895	exm8414	A	G	0.4779	0.6775
1	6014444	1:6014444:rs7555293	G	A	0.7139	0.993
1	6027365	exm8420	A	G	NA	NA
1	6027409	exm8421	G	A	0.7334	0.8528
1	6038338	exm8434	G	A	0.9965	0.9993
1	6038352	exm8438	A	G	0.6449	0.7087
1	6038433	exm8441	A	G	0.7044	1.72
1	6046264	exm8446_ver2	A	G	0.6945	1.0171
1	6063655	1:6063655:rs531099	A	G	0.6665	0.9937
1	6100313	1:6100313:rs1295087	A	G	0.9763	0.9995
1	6111721	exm8467	A	G	0.3777	0.9163
1	6111757	exm8468	A	G	0.7062	1.0147
1	6145272	exm8480	G	A	NA	NA
1	6147540	exm8487	A	G	NA	NA
1	6153525	exm2264794	G	A	0.3648	0.9864
1	6157383	exm8535	A	G	NA	NA
1	6171835	exm8579	A	G	0.7466	1.0979
1	6171893	exm8582	C	A	0.5677	1.4087
1	6172260	exm8587	G	A	0.6275	1.3229
1	6172266	exm8588	A	C	0.2601	1.8537
1	6181252	exm8602	A	G	NA	NA
1	6181605	exm8609	A	C	0.1446	0.7791
1	6188904	exm8659	A	G	NA	NA
1	6202556	exm8725	A	G	0.9515	1.09
1	6202647	exm8730	G	A	NA	NA
1	6203883	exm8731	A	G	0.2199	1.6158
1	6204150	exm8747	A	C	NA	NA
1	6206323	exm8755	A	G	0.5428	1.7289
1	6206387	exm8757	C	G	0.7144	1.0996
1	6206422	exm8760	A	C	NA	NA
1	6206882	exm8769	A	G	NA	NA
1	6214876	exm8811	A	G	0.8061	0.7889
1	6215713	exm8817	A	G	0.05287	1.3814
1	6269069	exm8903	A	C	0.2395	0.7043
1	6270964	exm8938	A	G	NA	NA
1	6271178	exm8946	A	G	0.6388	0.936
1	6272028	exm8949	A	G	0.7917	0.9515
1	6272063	exm8951	A	G	0.7589	0.8467
1	6272065	exm8952	G	C	NA	NA
1	6272078	exm8955	A	G	0.4746	0.9662
1	6272090	exm8957	A	G	NA	NA
1	6272342	exm8962	A	G	0.2359	0.2577
1	6272364	exm8964	A	G	0.4332	1.2352
1	6273207	exm8982	A	G	NA	NA
1	6278414	exm8990	G	A	0.2255	1.0189
1	6279316	exm8994	A	G	0.1613	0.8004
1	6279370	exm8997	C	G	NA	NA
1	6279370	1:6279370:rs846111	C	G	NA	NA
1	6281667	1:6281667:rs14281	C	A	0.7736	1.0084
1	6293647	exm9016	G	A	0.6946	0.9503
1	6293890	1:6293890:rs12073932	A	G	0.7523	1.0123
1	6295019	exm9019	A	T	0.6752	1.0749
1	6304454	exm9031	G	A	0.0197	1.1687
1	6305557	exm9051	G	A	NA	NA
1	6310562	exm9066	C	G	0.03065	1.1746
1	6310624	exm9070	A	G	0.6234	1.3744
1	6313887	exm9104	A	G	NA	NA
1	6313963	exm9115	A	G	1	1.4692
1	6314743	exm9137	A	G	NA	NA
1	6314748	exm9138	A	G	0.7511	1.0874
1	6420661	exm9222	A	C	0.4137	1.2278
1	6485305	exm9274	A	T	0.7348	0.9397
1	6488328	exm9279	A	G	0.6429	0.7934
1	6504575	exm9324	A	G	NA	NA
1	6504619	exm9330	A	G	NA	NA
1	6504736	exm9339	A	G	0.09389	0.1488
1	6511084	1:6511084:rs9434773	G	A	1.73e-07	1.1076
1	6512547	1:6512547__d1:d1__rs2986736	G	A	5.388e-06	1.0831
1	6512547	1:6512547__d2:d2__rs2986736	G	A	5.948e-06	1.0831
1	6512547	1:6512547:rs2986736	G	A	8.71e-09	1.13122
1	6517051	1:6517051:rs3007414	G	A	7.25e-08	1.1094
1	6522218	exm9437	C	G	NA	NA
1	6522724	exm9445	A	G	NA	NA
1	6525267	exm9480	G	C	0.938	1.0266
1	6525565	exm9484	A	G	0.3402	0.4058
1	6525592	exm9487	A	G	0.5825	0.7819
1	6527745	1:6527745:rs9435269	A	G	0.003075	1.1042
1	6528069	exm9506	C	G	0.1119	0.3261
1	6528371	exm9523	A	G	0.3441	1.4925
1	6528468	exm9525	A	G	3.46e-06	1.1425
1	6530189	1:6530189:rs3007421	A	G	8.71e-09	1.1316
1	6530189	1:6530189__d1:d1__rs3007421	A	G	1.007e-08	1.1309
1	6530391	exm9571_ver2	A	G	0.4405	1.2632
1	6530435	1:6530435:rs2986753	G	A	7.509e-09	1.1322
1	6530645	exm9576	G	A	NA	NA
1	6531124	exm9585	G	A	0.008674	1.0913
1	6531589	exm9590	A	G	0.001138	1.1039
1	6532648	exm9606	A	G	NA	NA
1	6532673	exm9608	A	G	0.9868	0.9952
1	6533102	exm9611	A	G	0.1179	0.8283
1	6534132	exm9630	A	G	0.7114	1.0875
1	6534155	exm9632	A	G	NA	NA
1	6534226	exm9636	G	A	0.4153	1.5178
1	6534643	exm9643	A	G	0.3997	0.8955
1	6535149	exm9646	G	A	0.4399	1.8062
1	6536057	exm9654	A	G	0.7049	1.2253
1	6536076	exm9655	A	G	NA	NA
1	6550376	exm2268861	G	A	0.02546	1.0603
1	6550376	1:6550376:rs2986742	G	A	0.02546	1.0603
1	6550505	exm2233725	A	G	0.02643	1.0535
1	6556585	exm9669	A	G	0.3815	1.1502
1	6585940	exm9686	A	G	0.1272	0.2848
1	6592718	exm9726	A	G	0.9613	1.0198
1	6592800	exm2233730	G	A	NA	NA
1	6601932	exm9742	A	G	NA	NA
1	6609659	exm9750	A	G	0.7696	1.1981
1	6610478	exm9755	C	G	0.8307	0.9313
1	6610486	exm9758	A	G	0.758	0.8637
1	6614526	exm9783	G	A	0.3887	0.9634
1	6614535	exm9786	G	A	0.4553	1.0165
1	6615444	exm9788	A	G	0.6525	1.0504
1	6626615	1:6626615:rs12080675	C	A	NA	NA
1	6631106	exm9800	A	G	0.1791	1.0832
1	6631121	exm9802	A	G	0.5987	0.7671
1	6631157	exm9806	G	A	0.9117	1.0787
1	6631431	1:6631431:rs11587438	G	A	0.7609	1.0068
1	6631431	exm-rs11587438	G	A	0.7609	1.0068
1	6634731	exm9821	A	G	0.2508	0.5889
1	6634764	exm9823	G	A	0.5443	0.7648
1	6634901	exm9831	C	A	0.9947	1.0037
1	6634973	exm9833	A	G	0.441	0.7202
1	6635231	exm9848	A	G	0.9408	0.9723
1	6635235	exm9849	A	G	0.8989	1.0288
1	6635259	exm9850	G	C	0.8608	1.0262
1	6635306	exm9852	A	G	0.008043	1.0569
1	6635309	exm9853	A	C	NA	NA
1	6635420	exm9860	A	C	0.1301	0.4917
1	6635448	exm9863	A	G	0.1728	1.2726
1	6636610	exm9872	C	G	0.8987	0.8754
1	6636622	exm9874	G	A	0.5259	0.9277
1	6636662	exm9875	G	A	0.9117	1.0787
1	6636684	exm9880	G	C	0.3118	2.414
1	6637055	exm1863306	C	G	NA	NA
1	6637056	exm9881	A	G	0.03408	0.9108
1	6638779	exm9889	A	G	NA	NA
1	6638869	exm9897	C	G	NA	NA
1	6638925	exm9899_ver3	A	G	0.3474	0.9292
1	6638926	exm9900	A	G	0.1714	2.5568
1	6638949	exm9901	G	A	NA	NA
1	6638995	exm9904	A	G	0.9431	0.9033
1	6639073	exm9907	A	G	0.6389	0.9028
1	6639150	exm9912	A	G	0.5748	0.7145
1	6639184	exm9917	A	G	0.412	1.1172
1	6639411	exm9928	G	A	NA	NA
1	6639538	exm9934	G	A	0.7195	1.2274
1	6641060	exm9952	C	G	0.2696	0.4817
1	6641300	exm9962	G	A	0.4595	0.5014
1	6641348	exm9965	A	G	0.5185	0.958
1	6649228	exm10030	C	A	0.7765	0.9918
1	6653499	exm2233733	A	G	NA	NA
1	6655595	exm10068	A	G	0.6155	1.2185
1	6659186	exm10076	A	C	0.8841	0.9482
1	6659326	exm10083_ver3	C	A	0.6409	1.4369
1	6659353	exm10084	A	G	0.7121	0.7596
1	6662057	exm10104_ver2	A	G	0.1852	0.9141
1	6680083	exm10157	G	A	0.9045	0.8868
1	6688639	exm10188	A	G	0.149	0.8447
1	6688680	exm10190	A	G	0.04598	2.2228
1	6688740	exm10192_ver2	A	G	0.2836	0.6511
1	6694099	exm10224	C	A	0.1736	1.8335
1	6694119	exm10227	A	G	0.9397	0.9928
1	6697530	exm10276	G	A	0.357	0.5888
1	6698390	exm10282_ver2	A	G	0.9905	1.0007
1	6700035	exm10286	A	G	NA	NA
1	6705874	exm10302_ver2	G	C	0.8962	0.9976
1	6705944	exm10307	A	G	0.2353	0.969
1	6741027	exm10343	T	A	0.1331	1.4787
1	6814758	exm2252762	A	G	0.7261	0.9948
1	6880304	exm10350	G	A	NA	NA
1	6968412	1:6968412:rs6577393	A	G	0.5002	0.9902
1	7088855	exm2264795	A	G	0.7766	1.0042
1	7202190	exm-rs970973	A	G	0.254	1.017
1	7278011	exm2268862	G	A	0.1721	0.8338
1	7369665	1:7369665:rs7530939	A	G	0.2316	0.9661
1	7376671	1:7376671:rs17030707	A	G	0.4756	0.9807
1	7376671	1:7376671__d1:d1__rs17030707	A	G	0.4756	0.9807
1	7393320	1:7393320:rs10864294	A	G	0.5575	0.9846
1	7393340	1:7393340:rs59254905	A	G	0.5381	0.9838
1	7396032	1:7396032:rs1029322	A	G	0.4919	0.9818
1	7396967	1:7396967:rs6577439	C	A	0.6757	0.9887
1	7398835	1:7398835:rs72863583	G	A	0.3112	0.9738
1	7488766	1:7488766:kgp24763023	A	G	0.3516	1.0929
1	7491424	1:7491424:rs17030829	C	G	0.9274	0.9956
1	7491424	1:7491424__d1:d1__rs17030829	C	G	0.9406	0.9964
1	7499923	1:7499923:kgp5290679	A	G	0.8776	1.0083
1	7504141	1:7504141:kgp3118269	A	C	0.6482	0.9781
1	7505217	1:7505217:rs17030882	A	G	0.4895	0.9686
1	7506038	1:7506038:rs11120929	G	A	0.6869	0.986
1	7507696	1:7507696:kgp1356727	A	G	0.6152	0.973
1	7508152	1:7508152:kgp3559451	G	A	0.6742	1.0187
1	7516883	1:7516883:kgp25128023	A	G	0.185	1.1413
1	7528669	1:7528669:rs1149331	G	A	0.4004	1.0124
1	7539350	1:7539350:rs12562016	A	G	0.9691	1.0015
1	7543296	1:7543296:rs57961174	A	G	0.5346	0.98
1	7544163	1:7544163:chr1:7544163	T	A	0.9132	0.9836
1	7575666	1:7575666:rs7529399	G	A	0.4555	1.0118
1	7584814	exm2268649	A	C	0.9639	1.0007
1	7625565	1:7625565:kgp5338856	A	G	0.2753	0.9173
1	7642929	1:7642929:kgp2504281	G	A	0.2443	0.9391
1	7642929	1:7642929__d1:d1__kgp2504281	G	A	0.2443	0.9391
1	7668485	1:7668485:kgp1026371	A	G	0.3914	0.9354
1	7723593	exm10390	G	A	0.6847	0.8755
1	7723607	exm10391	A	G	0.1777	0.3914
1	7723751	exm10398	C	A	0.3146	0.7245
1	7724045	exm1899859	G	A	NA	NA
1	7724105	exm10421	A	C	0.9397	0.9383
1	7724123	exm10423	A	G	NA	NA
1	7724166	exm10429	A	G	0.9584	1.0266
1	7724562	exm10446	A	G	0.1586	1.2981
1	7724605	exm1899910	G	C	0.8742	0.9614
1	7724697	exm10452	A	G	0.3408	0.5911
1	7724727	exm10454	G	C	0.9074	1.0317
1	7792520	exm10502	A	G	0.8691	0.7915
1	7797503	exm10535	G	C	0.2934	1.0234
1	7797534	exm10538	A	G	0.329	1.3353
1	7797570	exm10541	A	G	0.802	0.7748
1	7797598	exm10543	G	A	0.5525	1.3831
1	7797619	exm10544	A	G	NA	NA
1	7797625	exm10545	C	A	0.3645	1.0823
1	7798367	exm10557	A	G	0.5433	0.8619
1	7798493	exm10562	A	G	0.8516	1.159
1	7806012	exm10575	A	G	0.8358	0.7755
1	7838228	exm10611	A	G	NA	NA
1	7844989	exm10623	A	C	0.9199	0.9844
1	7846853	exm10648	G	A	0.907	0.9422
1	7848256	exm10659	A	G	0.2598	0.4966
1	7869953	exm10695	C	G	0.7689	0.9735
1	7869960	exm10696	G	A	0.7714	0.9734
1	7869968	exm10698	A	G	NA	NA
1	7870517	exm10706	G	A	0.5103	1.4197
1	7870570	exm10708_ver2	G	A	0.6747	0.7903
1	7870606	exm10713	A	G	0.9216	1.159
1	7877488	exm2264796	A	G	0.2848	0.9839
1	7879063	exm-rs2797685	A	G	0.208	0.9762
1	7879063	1:7879063:rs2797685	A	G	0.208	0.9762
1	7879401	exm10722	G	A	0.2032	0.8268
1	7880251	exm10732	G	C	0.9251	1.0416
1	7880683	exm10746	C	A	NA	NA
1	7887234	exm10762	A	G	0.7612	1.566
1	7887262	exm10764	A	G	0.433	1.074
1	7887493	exm10780_ver3	A	G	0.8058	0.9912
1	7887573	exm10792	C	G	0.2106	1.2646
1	7887685	exm10799	G	A	0.9113	0.9375
1	7889984	exm10815	A	G	0.2463	1.3366
1	7890135	exm10833	A	G	NA	NA
1	7890153	exm10836	A	G	0.389	1.1777
1	7895864	exm10847	A	G	0.7069	1.187
1	7897133	exm10854	G	A	0.3545	0.9822
1	7897136	exm10855	A	C	NA	NA
1	7897189	exm10857	G	A	0.1707	1.5957
1	7902736	exm10859_ver4	G	C	NA	NA
1	7902777	exm10865	G	A	0.7567	0.9234
1	7907918	exm10872	A	C	0.9439	0.9741
1	7909737	exm10875	A	G	0.2094	1.058
1	7912975	exm10887_ver4	A	G	0.8941	1.1541
1	7913029	exm10891	G	A	0.4674	1.0142
1	7913406	exm10894	C	A	0.634	0.7377
1	7913445	exm10896	A	G	NA	NA
1	7980338	exm2264984	G	A	0.088	1.2223
1	7980338	1:7980338:rs161826	G	A	0.088	1.2223
1	7995090	exm10915	A	C	0.8752	0.7998
1	7995117	exm10918	A	G	NA	NA
1	7998277	exm10929_ver2	G	C	0.3482	1.4913
1	7998390	exm10934	A	G	NA	NA
1	7998823	exm10937	A	G	0.1806	0.8576
1	8021973	exm-rs35675666	A	C	0.3121	1.0198
1	8022197	1:8022197:imm_1_7944784	A	C	0.3152	1.0197
1	8028930	1:8028930:imm_1_7951517	C	A	0.31	1.0199
1	8030994	exm10965	A	G	0.8726	1.0116
1	8041290	1:8041290:imm_1_7963877	A	G	0.1452	1.0281
1	8045079	exm10979	A	G	0.4925	0.8412
1	8046378	1:8046378:imm_1_7968965	A	G	0.1241	1.0299
1	8046672	1:8046672:imm_1_7969259	A	C	0.1193	1.0303
1	8046672	exm-rs12727642	A	C	0.1193	1.0303
1	8051241	1:8051241:imm_1_7973828	G	A	0.1507	1.0279
1	8053135	1:8053135:imm_1_7975722	G	A	0.1338	1.029
1	8073700	exm10999_ver2	A	G	0.07013	0.4717
1	8073919	exm11011_ver2	A	G	0.9728	0.9895
1	8073925	exm11013	A	G	0.8724	0.8768
1	8074334	exm11035	A	G	0.7444	0.9794
1	8074872	1:8074872:imm_1_7997459	C	A	0.1358	1.0286
1	8075618	exm11051	G	A	0.544	1.1524
1	8075934	1:8075934:imm_1_7998521	G	A	0.1547	1.0272
1	8078569	1:8078569:imm_1_8001156	G	A	0.1321	1.0292
1	8079301	1:8079301:imm_1_8001888	A	G	0.1293	1.0295
1	8084355	1:8084355:imm_1_8006942	C	A	0.1258	1.0297
1	8097145	1:8097145:imm_1_8019732	A	G	0.1435	1.0284
1	8100173	1:8100173:imm_1_8022760	A	C	0.1242	1.0302
1	8106201	1:8106201:imm_1_8028788	G	A	0.12	1.0302
1	8119251	1:8119251:imm_1_8041838	A	C	0.1179	1.0299
1	8133352	1:8133352:imm_1_8055939	G	A	0.1127	1.0311
1	8217303	1:8217303:rs11121117	G	A	0.0379	1.0345
1	8218206	1:8218206:rs7524007	A	G	0.04001	1.0342
1	8220106	1:8220106:rs10864334	A	G	0.03931	1.034
1	8223832	1:8223832:rs7554600	G	A	0.05634	1.0314
1	8256313	1:8256313:rs11121127	A	G	0.0693	1.031
1	8257960	1:8257960:rs72635708	G	A	0.05046	1.0337
1	8259303	1:8259303:rs72635711	A	C	0.06474	1.0317
1	8259475	1:8259475:rs72635712	A	G	0.06468	1.0316
1	8260199	1:8260199:rs12140347	A	G	0.06595	1.0316
1	8260756	1:8260756:rs11588420	A	G	0.08593	1.0294
1	8260945	1:8260945:rs11588819	A	G	0.08826	1.0292
1	8264457	1:8264457:rs12745477	G	A	0.1067	1.0275
1	8385397	exm11086	A	G	0.4537	0.6459
1	8386007	exm11101	A	G	NA	NA
1	8386016	exm11103	A	G	0.5252	0.6482
1	8390731	exm11141	A	G	0.4162	0.7703
1	8390781	exm11145	A	G	0.8976	0.9358
1	8395560	exm11166	A	C	0.1398	0.9721
1	8397995	exm11185	A	G	0.08732	2.2847
1	8403840	exm11205	A	G	NA	NA
1	8403906	exm11207	G	C	0.8068	0.9304
1	8415618	exm11225	A	C	0.3128	0.5758
1	8416160	exm11230	A	G	NA	NA
1	8419891	exm11297	A	G	0.2263	3.924
1	8420270	exm1912798	A	G	0.8966	0.9847
1	8421186	exm11354_ver3	A	G	0.6789	1.0215
1	8421875	exm11374	A	G	0.9252	1.025
1	8422676	1:8422676:rs2252865	A	G	0.7533	1.0049
1	8422837	exm11380	G	A	NA	NA
1	8431607	1:8431607:rs3795310	A	G	0.3233	0.9854
1	8467534	1:8467534:rs301793	A	G	0.00457	0.9473
1	8482797	exm11420	G	A	0.982	0.9953
1	8526071	exm11427	A	G	0.1149	0.8069
1	8526142	exm-rs4908760	G	A	0.4463	0.9882
1	8526142	1:8526142:rs4908760	G	A	0.4463	0.9882
1	8536901	1:8536901:rs12040962	C	A	0.251	1.0183
1	8616562	exm11445	A	G	0.868	0.9562
1	8629380	1:8629380:rs10492964	C	A	0.565	1.0091
1	8759554	1:8759554:rs12025126	G	A	NA	NA
1	8759554	exm-rs12025126	G	A	0.3693	1.015
1	8808185	1:8808185:rs12024032	G	A	0.9778	0.9996
1	8923382	exm11493	G	A	0.9948	1.0025
1	8924042	exm2253582	C	A	0.2931	0.464
1	8927268	exm11527	A	G	0.6435	1.2212
1	8931964	exm11539	A	G	NA	NA
1	9009352	exm11548_ver4	T	A	0.6166	0.6476
1	9009406	exm11552	A	G	0.01689	1.0364
1	9009414	exm11553	A	G	0.6039	1.2084
1	9009444	exm11555	A	C	0.1349	0.9785
1	9009451	exm11556	G	C	0.0322	0.9363
1	9017204	exm11574	G	A	0.01272	0.9532
1	9030964	exm11606	A	G	0.008385	0.9524
1	9030964	exm2253595	A	G	0.008535	0.9524
1	9031032	exm11608	A	G	NA	NA
1	9063478	exm11626	T	A	0.9937	0.9975
1	9063541	exm11629	A	G	0.7777	0.7687
1	9063578	exm11630	A	G	0.1957	3.0563
1	9067417	exm11649	A	G	0.9399	1.0221
1	9067432	exm11651	A	G	0.6104	1.1054
1	9068386	exm2260823	A	G	0.7208	0.9907
1	9068386	1:9068386:rs7530465	A	G	0.7208	0.9907
1	9073591	exm11665_ver3	A	T	0.7867	0.809
1	9074778	exm11679	A	G	NA	NA
1	9074861	exm11686	A	G	0.02983	1.0538
1	9074862	exm11687	A	G	NA	NA
1	9074903	exm11692	A	G	0.4072	0.3557
1	9075221	exm11699	A	G	0.4275	1.0639
1	9079301	exm11706	A	G	0.4442	1.2202
1	9079349	exm11707	A	G	0.9627	0.96
1	9083094	exm11716	A	C	NA	NA
1	9083100	exm11717	A	G	0.2715	0.726
1	9083112	exm11721	A	C	0.7735	0.9677
1	9095610	exm2268650_ver3	G	A	0.6369	1.0074
1	9097696	exm11736	G	C	NA	NA
1	9097812	exm11746	A	G	0.8631	1.239
1	9097982	exm11752	A	G	NA	NA
1	9098072	exm11759	A	G	0.354	0.3203
1	9098532	exm11763	A	G	0.488	1.4185
1	9099957	exm11779	G	A	0.2303	0.7908
1	9099966	exm11780	C	G	0.474	1.4541
1	9101712	exm11789	T	A	NA	NA
1	9101867	exm11797	A	G	NA	NA
1	9107759	exm11814	G	A	NA	NA
1	9118297	exm11822	A	G	0.07353	0.6928
1	9118300	exm11823	C	G	0.3152	0.5526
1	9164626	exm11839	A	G	0.654	1.886
1	9165564	exm11852	A	G	NA	NA
1	9165685	exm11865	A	G	0.5322	0.989
1	9165726	exm11870	C	G	0.2531	0.5318
1	9171336	exm11874	A	G	0.7318	0.8861
1	9300608	1:9300608:rs2268175	G	A	0.6008	0.9922
1	9304731	exm-rs2239560	A	G	0.8722	0.9967
1	9305309	exm2275418	G	A	0.8864	0.8665
1	9305393	exm11924	A	G	0.2528	0.67
1	9305415	exm11925	G	A	0.9978	0.9962
1	9305445	exm11927	C	A	0.5366	0.9875
1	9305532	exm11932	G	A	0.5256	0.8341
1	9307032	exm11938	A	G	NA	NA
1	9307076	exm11943	A	G	NA	NA
1	9307089	exm11944	A	G	NA	NA
1	9307103	exm11945	A	G	0.6878	0.8087
1	9318401	1:9318401:rs3753163	G	A	0.4977	1.0281
1	9322120	exm11951	A	G	0.4106	0.529
1	9322153	exm11954	A	G	0.7536	0.8763
1	9322268	exm11966	A	G	0.535	0.7396
1	9322274	exm11967	A	G	0.8994	0.9381
1	9322289	exm11968	A	G	0.6127	1.5563
1	9322334	exm1931537	A	G	NA	NA
1	9322373	exm11976	A	G	0.3987	0.7071
1	9323657	exm11988_ver2	A	G	NA	NA
1	9323715	exm11992	A	G	0.2448	2.3188
1	9323730	exm11995	A	C	NA	NA
1	9323739	exm11996_ver3	A	G	0.5006	1.6548
1	9323862	exm12005	A	G	0.4682	0.3985
1	9323885	exm12008	A	G	0.7705	1.0946
1	9323894	exm12010	A	G	0.9498	0.9849
1	9323895	exm12011	A	G	0.7876	0.9418
1	9323910	exm12012	A	G	0.3322	1.0216
1	9323921	exm12015	A	G	0.9878	0.9903
1	9323930	exm12016	A	G	0.3765	0.6681
1	9323958	exm12021	A	G	0.7512	1.2122
1	9324002	exm12023	G	A	NA	NA
1	9324104	exm12034	A	G	0.1983	0.4127
1	9324108	exm12036	A	G	0.8179	0.8557
1	9324213	exm12046	A	G	NA	NA
1	9324213	1:9324213:rs17368528	A	G	NA	NA
1	9324233	exm12048	A	G	1	0.9086
1	9324275	exm12052	A	G	0.2495	2.5882
1	9324282	exm12054	A	G	0.4538	2.508
1	9324294	exm12056	A	G	0.561	0.7644
1	9324300	exm12057	A	G	0.2686	0.6269
1	9324486	exm1931550	A	G	NA	NA
1	9324542	exm12083	A	G	NA	NA
1	9324684	exm12096	G	A	0.8993	1.0434
1	9324807	exm12109	A	G	NA	NA
1	9324876	exm12112	A	G	NA	NA
1	9332703	1:9332703:rs7517538	G	A	0.8803	0.9977
1	9337117	1:9337117:rs2871656	A	G	0.3238	0.9845
1	9343799	1:9343799:rs9661151	A	G	0.3821	0.9813
1	9343829	1:9343829:rs760573	G	A	0.09928	0.9761
1	9347278	1:9347278:rs4465231	A	G	0.06173	0.97
1	9347552	1:9347552:rs9660157	A	G	0.1012	0.9751
1	9349150	1:9349150:rs2179072	A	G	0.06153	0.97
1	9349150	1:9349150__d1:d1__rs2179072	A	G	0.06153	0.97
1	9349150	1:9349150__d2:d2__rs2179072	A	G	0.06153	0.97
1	9349366	1:9349366:rs9727400	A	G	NA	NA
1	9387444	1:9387444:rs1569422	G	A	0.4691	1.0172
1	9535303	1:9535303:rs7418365	G	A	0.4927	0.9896
1	9542612	1:9542612:rs10157778	A	G	0.4091	0.9874
1	9542971	1:9542971:rs57883760	G	A	0.6709	0.9936
1	9554861	1:9554861:rs4926495	G	A	0.5605	0.9899
1	9558167	1:9558167:rs11121432	A	C	0.233	0.975
1	9640291	exm12193	A	G	NA	NA
1	9655965	exm12212	A	G	0.4204	0.7071
1	9657037	exm12227	C	G	0.6226	1.0836
1	9657103	exm12231	A	G	0.7837	0.7576
1	9658657	exm12242	A	G	0.0733	0.6875
1	9658657	1:9658657:NONE	A	G	0.0733	0.6875
1	9661175	exm12249	A	G	NA	NA
1	9661454	exm12269	A	G	NA	NA
1	9661506	exm2234040	A	G	0.07424	0.1201
1	9670834	exm12290	G	A	0.3789	0.9836
1	9770571	exm12324	A	G	NA	NA
1	9775972	exm12334	A	T	0.8273	0.9598
1	9776134	exm12340	A	G	0.1318	2.384
1	9777122	exm12354	A	G	0.8115	0.909
1	9778804	exm12367	G	A	NA	NA
1	9778839	exm12371	A	G	NA	NA
1	9780196	exm12381	G	A	0.8418	1.0363
1	9781272	exm12405	C	G	0.6931	0.7969
1	9782381	exm12430	A	G	0.7641	0.6514
1	9784435	exm2254097	G	A	0.4819	1.0662
1	9784870	exm12459	A	G	0.2507	0.7756
1	9784916	exm2254098	A	G	0.9708	0.986
1	9790659	exm12486_ver2	G	C	0.1624	1.122
1	9790660	exm12487	G	A	NA	NA
1	9791355	exm12501	G	A	0.7134	0.8928
1	9794087	exm12528_ver3	A	G	NA	NA
1	9794165	exm12532	A	G	NA	NA
1	9795165	exm12548	A	G	NA	NA
1	9796029	exm12573	A	C	0.5104	0.5999
1	9796064	exm12577	G	A	0.687	0.668
1	9804623	exm12610	G	A	0.8154	0.9164
1	9804693	exm12616	A	G	0.0008544	1.1207
1	9811618	exm12638	A	G	0.9715	1.0089
1	9811653	exm12640	A	G	0.8126	0.9865
1	9833335	exm12658	A	T	0.2276	1.212
1	9910795	exm1958443	A	G	NA	NA
1	9932027	exm12680	A	G	0.8962	0.9136
1	9932101	exm12683	A	G	0.6745	1.1413
1	9991952	exm12689	A	G	NA	NA
1	9992024	exm12694	C	G	0.6299	1.1128
1	10042508	exm12728	G	A	NA	NA
1	10042688	exm12742	A	G	0.6626	1.2491
1	10068261	exm12751	G	A	0.8969	1.0537
1	10068312	exm12753	A	G	0.1935	0.8597
1	10068312	1:10068312:NONE	A	G	0.1956	0.8613
1	10163148	exm12781	G	A	0.3282	1.2268
1	10165771	exm12789	A	G	0.009999	0.3841
1	10166467	exm12804	A	G	0.3918	2.126
1	10174189	1:10174189:rs4543799	A	G	0.1545	0.9636
1	10177642	exm12818	G	A	0.4203	0.3625
1	10177790	1:10177790:rs3762290	G	A	0.1243	0.9609
1	10190575	exm12835	C	G	0.2212	0.9437
1	10190773	exm12837	A	G	0.3952	1.7254
1	10190837	exm12841_ver3	A	G	0.7438	1.1594
1	10193026	1:10193026:rs17034501	A	G	0.1868	0.9641
1	10195185	exm12849	G	A	0.5942	0.4694
1	10195940	1:10195940:rs6671289	A	G	0.2115	0.9681
1	10239569	exm12901_ver4	G	C	0.3551	0.8054
1	10285709	exm2264799	G	A	0.05613	0.9723
1	10353112	1:10353112:rs10492972	G	A	0.887	1.0023
1	10353112	exm-rs10492972	G	A	0.8937	1.0021
1	10355818	exm12961	A	G	0.8586	0.9144
1	10357048	1:10357048:NONE	A	G	0.1149	0.1702
1	10363664	exm12981_ver3	A	C	0.4783	0.9683
1	10363885	exm12985_ver2	A	G	0.9348	0.9865
1	10364110	exm12994_ver4	A	G	0.9	0.837
1	10364139	exm12996	A	G	0.4437	1.3941
1	10364260	exm12999	G	A	0.5221	0.5723
1	10364532	exm13012	A	G	NA	NA
1	10364578	exm13013	G	A	NA	NA
1	10378416	1:10378416:rs6693965	A	C	0.01074	0.9463
1	10380144	exm13020	A	G	0.2553	0.5942
1	10381887	exm13029	G	A	0.2655	1.3046
1	10384871	exm13036	C	A	0.6655	1.3438
1	10384896	exm13040	A	G	0.9995	0.9998
1	10385471	1:10385471:rs17401966	G	A	0.5625	1.0093
1	10385471	exm-rs17401966	G	A	0.5625	1.0093
1	10386320	exm13048	A	G	NA	NA
1	10397567	exm13073	G	A	0.2381	0.944
1	10403292	exm13084	A	G	NA	NA
1	10412758	exm13101	A	C	NA	NA
1	10421790	exm13113	G	A	0.5344	1.2503
1	10428570	exm13135	A	G	0.4995	1.0388
1	10435429	exm13162	G	A	NA	NA
1	10436626	exm1690552	A	G	NA	NA
1	10442856	1:10442856:rs11121555	A	G	0.1614	0.9795
1	10473219	exm13221	A	G	0.9294	0.941
1	10477441	exm2249478	A	G	0.3373	0.7721
1	10478897	exm13234	G	A	0.4182	1.468
1	10502454	exm13283	A	G	0.9006	1.0269
1	10511521	exm13295	A	G	0.5906	1.944
1	10511596	exm13304	A	G	0.2131	2.3212
1	10521629	exm13311	A	G	NA	NA
1	10521644	exm13313	A	G	NA	NA
1	10521656	exm13315	A	G	0.3379	3.061
1	10521657	exm13316	A	G	0.8565	1.0274
1	10523191	exm13329	A	G	0.1995	1.4265
1	10523195	exm13330	A	G	NA	NA
1	10523617	exm13338	A	G	0.2089	1.7262
1	10523626	exm13339	G	A	0.7739	0.9375
1	10523665	exm13341	A	G	0.4141	1.2175
1	10529326	exm13349	G	A	0.7256	1.0408
1	10532442	exm13355	A	C	0.06545	0.3914
1	10535041	exm13356	C	G	0.5541	0.7636
1	10594790	1:10594790:rs2026792	G	A	0.04924	1.0312
1	10596022	1:10596022:rs2506889	A	G	0.05297	1.0314
1	10596341	1:10596341:rs12375	A	G	0.06356	1.0291
1	10597551	1:10597551:rs2480777	A	G	0.05985	1.0295
1	10598216	1:10598216:rs2506892	A	G	0.06105	1.0293
1	10603716	1:10603716:rs2506896	G	A	0.09758	1.0264
1	10609973	1:10609973:rs2150038	A	C	0.07195	1.0288
1	10616505	1:10616505:rs17035305	A	C	0.07387	1.0287
1	10617034	1:10617034:rs12028449	A	G	0.06171	1.0302
1	10618109	1:10618109:rs11121587	G	A	0.06768	1.0292
1	10621061	1:10621061:rs34575776	G	A	0.07156	1.0351
1	10632235	1:10632235:rs4846235	A	G	0.06773	1.0295
1	10638604	1:10638604:rs12741973	A	G	0.0433	1.0302
1	10638604	exm-rs12741973	A	G	0.0433	1.0302
1	10651460	1:10651460:rs6540940	G	A	0.7486	0.9921
1	10659333	exm13373	C	A	NA	NA
1	10678439	exm13385	A	C	NA	NA
1	10683142	exm13394	A	G	0.28	0.4116
1	10683165	exm13395	A	C	0.8946	0.9596
1	10683166	exm13396	A	G	0.236	0.2474
1	10687345	exm13408	G	A	0.6178	2.091
1	10689676	exm13414	A	G	0.4788	0.5162
1	10703026	exm13485	G	A	0.7418	0.7603
1	10705106	exm13502	A	G	0.2739	1.455
1	10706383	exm13515_ver3	A	G	0.9795	1.0185
1	10709466	exm1690681	A	C	NA	NA
1	10713601	exm13576	A	G	0.4875	1.836
1	10713765	1:10713765:kgp11501276	A	G	0.2812	0.9843
1	10714261	exm13612	A	G	0.5456	1.4061
1	10715762	exm13625	A	G	0.2216	1.5109
1	10718605	exm13634	A	G	0.335	0.4473
1	10719645	1:10719645:rs475980	A	G	0.2731	0.9841
1	10720135	exm13663	A	G	0.8854	1.0718
1	10720254	exm13670	A	G	0.2285	0.9042
1	10720305	1:10720305:rs138985539	G	A	0.2296	1.0978
1	10720339	exm13675	C	A	0.6012	0.8653
1	10724236	1:10724236:rs284324	G	A	0.1956	0.981
1	10725188	exm13697	A	G	0.4717	1.4869
1	10725193	exm13698_ver4	A	G	0.4691	1.0288
1	10725239	exm13700	C	G	0.0806	0.6445
1	10725278	exm13702	G	A	0.9008	1.0442
1	10725413	exm13714	A	G	0.9941	0.9909
1	10725469	exm13718	A	G	0.471	0.9542
1	10725572	exm13724	A	G	NA	NA
1	10725587	1:10725587:rs76910492	A	G	0.789	1.0174
1	10732269	1:10732269:rs578347	G	A	0.6778	1.0202
1	10733081	1:10733081:rs284316	G	A	0.4059	1.0338
1	10734800	1:10734800:rs284315	A	G	0.2941	0.9834
1	10736434	1:10736434:rs284313	A	G	0.4777	1.011
1	10737045	1:10737045:rs169538	A	G	NA	NA
1	10740405	1:10740405:rs6540944	G	A	0.2699	1.0162
1	10741669	1:10741669:rs578554	C	A	0.4132	0.9881
1	10743042	1:10743042:rs544722	A	G	0.5487	1.0092
1	10743363	1:10743363:rs284262	A	G	0.5822	1.0076
1	10767379	1:10767379:rs4845952	A	G	0.3661	1.0208
1	10768002	1:10768002:rs616519	A	G	0.3583	1.0149
1	10796866	exm-rs880315	G	A	0.3001	1.0162
1	10796866	1:10796866:rs880315	G	A	0.3001	1.0162
1	10799577	1:10799577:rs12046278	G	A	0.3954	1.0132
1	10799577	exm-rs12046278	G	A	0.3954	1.0132
1	10855315	1:10855315:rs11577258	A	G	0.36	0.9723
1	10890771	exm2249489	G	A	0.3777	0.9868
1	10891687	1:10891687:rs526764	A	G	0.4876	1.0113
1	10892421	1:10892421:rs555005	A	G	0.5102	1.011
1	10894995	1:10894995:rs564760	A	G	NA	NA
1	10900237	1:10900237:rs498085	A	C	0.9434	0.9988
1	11007724	exm13735	A	G	NA	NA
1	11007725	exm13736	A	G	0.1987	0.3348
1	11007881	exm13740	A	C	0.4265	1.4216
1	11007895	exm13741	A	C	0.8962	1.0873
1	11007982	exm13748	A	G	0.4301	0.5543
1	11008043	exm13752	A	G	0.4754	1.7162
1	11008055	exm13754	A	G	0.6689	1.0799
1	11008102	exm13758	A	G	0.02915	1.0856
1	11008417	exm13784	A	G	0.3105	0.7053
1	11008532	exm13789	A	G	0.03471	1.5773
1	11008684	exm13799_ver4	A	G	NA	NA
1	11008685	exm13800	G	A	0.7353	1.0586
1	11008700	exm13802	A	G	0.3564	0.6138
1	11008762	exm13809	A	G	0.2943	0.8247
1	11008778	exm13810	A	T	0.8932	1.0279
1	11008799	exm13811_ver3	G	C	0.6701	1.0783
1	11008870	exm13817	G	A	0.9741	1.033
1	11008894	exm13818	G	A	0.8413	0.8167
1	11009679	exm13820	A	G	0.02461	1.0894
1	11009703	exm13824	A	G	0.0233	1.0908
1	11009704	exm13825	A	G	0.975	1.0098
1	11009716	exm13826	G	C	0.2371	1.4546
1	11014091	exm13832	G	A	0.4741	0.5104
1	11014118	exm13835	A	G	0.6423	0.9904
1	11014174	exm13838_ver2	A	G	0.44	1.4421
1	11014199	exm13840	C	G	0.9495	0.9812
1	11015165	exm13854	G	A	0.618	0.9897
1	11017141	exm2249513	A	G	0.9278	1.0057
1	11017141	exm13855	A	G	0.9292	1.0055
1	11017163	exm13856	G	A	NA	NA
1	11029478	1:11029478:rs12085319	A	C	0.3957	1.0193
1	11029478	exm2259679	A	C	0.4029	1.019
1	11046855	1:11046855:rs9430161	A	C	0.4751	1.013
1	11076931	exm13889	A	G	0.9192	1.0361
1	11087100	exm13924	A	G	NA	NA
1	11087121	exm13925	G	A	0.6091	0.6866
1	11087337	exm1694083	G	A	NA	NA
1	11087612	exm13951	G	C	0.5233	0.8592
1	11087687	exm13954	A	G	0.7773	1.431
1	11090814	exm13960	A	G	0.7734	0.8587
1	11090840	exm13962	A	G	0.7714	1.1903
1	11090885	exm13964	A	G	0.3305	1.2486
1	11090897	exm13966	G	A	0.2539	0.9398
1	11090916	exm13967	C	A	0.01676	0.9489
1	11097867	exm13983	A	G	0.3112	0.9503
1	11102940	exm13987	A	G	0.966	1.0045
1	11105542	1:11105542:rs41307788	A	G	0.01795	0.8377
1	11106630	exm14026	A	G	0.4516	0.8151
1	11106673	exm14032	A	G	0.1724	0.6325
1	11106762	exm14039_ver2	A	G	NA	NA
1	11107144	exm14051	A	G	NA	NA
1	11115126	exm14076	A	G	0.8035	1.1024
1	11129649	exm14118	A	G	0.9526	0.9588
1	11134005	exm14134	G	A	0.9278	1.0126
1	11134043	exm14137	A	G	0.3536	2.0226
1	11141195	exm14187	A	G	NA	NA
1	11141228	exm14190	C	A	0.5422	0.8397
1	11142745	exm14196	A	G	NA	NA
1	11142844	exm14200	A	C	NA	NA
1	11150667	exm2249583	A	G	NA	NA
1	11151554	exm14241	A	G	NA	NA
1	11158105	exm14250	A	G	0.5501	1.3954
1	11158209	exm14254	A	G	0.3305	1.6511
1	11159851	exm14259	A	G	0.5603	1.0973
1	11169379	exm14273	G	A	0.5032	1.7242
1	11171226	1:11171226:rs17036350	A	G	0.6542	0.9789
1	11189856	exm14325	A	G	0.7468	0.8687
1	11190698	exm14333	A	G	0.4914	0.792
1	11194457	exm14354_ver4	A	G	0.6025	0.5223
1	11199647	exm14365	C	A	0.1493	0.5962
1	11204736	exm14374	G	A	0.8532	0.9291
1	11204749	exm14375	A	G	0.728	0.6411
1	11249724	exm14395_ver2	T	A	0.824	1.0941
1	11249789	exm14397	C	G	0.5462	1.3997
1	11249803	exm14399	G	A	0.8372	1.211
1	11249980	exm14405_ver2	G	A	NA	NA
1	11252357	exm14409	G	A	0.8766	0.9411
1	11252369	exm14410	A	G	0.4982	0.9134
1	11253684	exm14417	A	C	0.04222	1.1889
1	11253688	exm14418	A	G	0.1412	0.5333
1	11253817	exm14425	A	G	0.3928	1.1738
1	11255073	exm14440	G	A	NA	NA
1	11272468	exm2249658	G	C	0.5364	1.7927
1	11298552	exm14514	G	A	0.752	0.7688
1	11298606	exm14518	A	G	0.5366	0.6645
1	11307762	exm14544	G	A	0.3549	1.3673
1	11307941	exm14548	A	G	1	0.9926
1	11308007	exm14550	A	G	0.9657	1.0054
1	11333812	exm14600	A	G	0.6903	1.0289
1	11395416	exm2259729	A	G	0.255	0.852
1	11400409	exm2263813_ver4	A	C	0.8307	0.9968
1	11415659	1:11415659:rs10864499	G	A	0.6706	0.9936
1	11561057	exm14628	A	G	NA	NA
1	11561065	exm14629	C	G	0.9885	1.021
1	11561093	exm14630_ver3	C	A	NA	NA
1	11561164	exm14634	A	G	0.8109	0.9929
1	11561593	exm14649	G	A	0.2542	0.9803
1	11561828	exm14655	C	G	0.7224	1.2849
1	11576094	exm14681	A	G	0.9489	0.993
1	11577529	exm14690	A	G	NA	NA
1	11579470	exm14698	G	A	0.09042	0.9744
1	11585308	exm14731	A	G	0.6684	0.979
1	11588231	1:11588231:rs2817632	G	A	0.5595	0.9886
1	11589895	exm14760	A	G	0.9719	1.051
1	11590016	exm14766	A	G	0.9593	1.0333
1	11594594	exm14790_ver3	A	G	0.429	0.8329
1	11595659	exm2249707	A	G	NA	NA
1	11601119	1:11601119:rs2817621	G	A	0.3164	0.9818
1	11626858	1:11626858:rs2745285	G	A	0.04734	0.9692
1	11690766	1:11690766:rs10779763	A	C	0.7643	1.0057
1	11710060	exm14849	G	A	0.8217	0.9777
1	11716146	exm14890	A	G	NA	NA
1	11718797	exm14902	A	G	0.9337	0.9858
1	11718819	exm14903	A	G	0.499	0.4266
1	11718859	exm14906	A	G	0.71	1.036
1	11718861	exm14907	A	G	0.6807	1.66
1	11718907	exm14909	A	G	0.09252	0.5367
1	11721315	exm14924	A	G	NA	NA
1	11728894	1:11728894:rs3125818	A	G	0.08611	0.9609
1	11731365	exm14950_ver3	A	G	NA	NA
1	11732050	exm14953	A	G	0.013	2.4016
1	11733846	exm14976	A	C	0.8221	1.0161
1	11737551	1:11737551:rs2233018	A	G	0.5807	1.0153
1	11756047	1:11756047:rs9430616	G	A	0.6326	0.9927
1	11766424	exm15048	A	G	0.6016	1.0106
1	11766562	1:11766562:rs181265635	A	G	NA	NA
1	11769515	exm15079	A	G	0.9996	1031.07
1	11770557	1:11770557:rs12085723	A	G	0.2181	0.982
1	11770653	1:11770653:rs12731150	A	G	0.2052	1.0188
1	11771907	exm15081	C	G	0.623	1.846
1	11771999	exm15086	A	G	0.6537	1.0724
1	11773462	1:11773462:rs12565097	G	A	0.5975	1.0083
1	11773579	1:11773579:rs12565954	A	C	0.6457	1.007
1	11774956	1:11774956:rs9430631	A	G	0.5618	1.009
1	11775178	exm15106	A	T	0.08537	1.1928
1	11788564	exm-rs4846033	A	G	0.8541	1.0132
1	11788564	1:11788564:rs4846033	A	G	0.8546	1.0132
1	11806234	exm15135	G	C	NA	NA
1	11807600	exm15146	G	A	0.8259	0.9631
1	11808560	exm15153_ver2	A	G	NA	NA
1	11808602	exm15156_ver2	A	G	0.6057	0.7154
1	11850365	1:11850365:rs4846049	A	C	0.5481	1.0093
1	11850750	exm15227_ver2	A	G	0.04486	1.1015
1	11850927	exm15236	A	G	4.453e-05	1.1529
1	11851003	1:11851003:rs3818762	C	G	0.7738	0.9952
1	11851003	1:11851003__d1:d1__rs3818762	C	G	0.7789	0.9953
1	11851297	exm2249735	A	G	NA	NA
1	11852300	1:11852300:rs1476413	A	G	0.8851	0.9976
1	11852412	exm15255_ver3	A	G	0.645	0.7704
1	11852516	exm-rs17375901	A	G	NA	NA
1	11852516	1:11852516:rs17375901	A	G	0.7073	0.9448
1	11854076	exm15262	A	G	NA	NA
1	11854085	exm15263	T	A	0.3367	1.1618
1	11854086	exm15264	G	C	0.3372	1.1619
1	11854429	exm15270	A	G	0.8195	1.243
1	11854476	1:11854476:rs1801131	C	A	0.4065	1.0126
1	11854671	1:11854671:rs12121543	A	C	0.5575	0.9901
1	11854790	exm15285	A	G	0.7297	1.199
1	11855279	exm15298	A	G	0.9328	0.8851
1	11856370	exm15318	G	A	0.3373	0.6574
1	11856378	1:11856378:rs1801133	A	G	8.326e-13	0.8924
1	11856378	exm15320_ver2	A	G	9.03e-13	0.8926
1	11856378	1:11856378__d1:d1__rs1801133	A	G	9.669e-13	0.8928
1	11860120	1:11860120:rs11121832	A	G	0.9971	0.9999
1	11861298	exm15334	A	G	NA	NA
1	11862214	1:11862214:rs9651118	G	A	5.322e-06	1.0819
1	11862778	1:11862778:rs17367504	G	A	0.01612	1.0504
1	11862778	exm-rs17367504	G	A	0.01707	1.0493
1	11873851	1:11873851:rs12406667	G	A	0.03366	1.0321
1	11876417	1:11876417:rs198391	G	A	0.06277	1.0282
1	11883342	1:11883342:rs198398	A	G	0.0002985	0.902
1	11883342	1:11883342__d2:d2__rs198398	A	G	0.0003023	0.9021
1	11883342	1:11883342__d1:d1__rs198398	A	G	0.0003033	0.9021
1	11884555	exm15399	A	G	0.6444	0.8878
1	11888384	1:11888384:rs198401	G	A	0.03528	1.032
1	11889468	1:11889468:rs535107	G	A	0.06517	1.0275
1	11890695	1:11890695:rs503040	A	G	0.06991	1.0272
1	11894056	exm15449	G	A	0.3911	1.2047
1	11894592	exm15466	A	G	0.9319	0.9871
1	11896345	1:11896345:rs198402	G	A	0.005741	1.061
1	11897271	1:11897271:rs198405	G	A	0.004382	1.0626
1	11898228	1:11898228:rs169158	G	A	0.004621	1.0622
1	11898849	1:11898849:rs198409	C	A	0.004927	1.0618
1	11899033	1:11899033:rs1023252	A	C	0.8909	0.9978
1	11899033	exm-rs1023252	A	C	0.8971	0.9979
1	11900825	1:11900825:rs198414	A	C	0.005335	1.061
1	11901592	1:11901592:rs198415	G	A	0.004312	1.0628
1	11903885	1:11903885:rs198357	A	C	0.00408	1.0631
1	11904184	1:11904184:rs198359	G	A	0.003901	1.0632
1	11904569	1:11904569:rs198360	G	A	0.004463	1.0625
1	11905633	1:11905633:rs198361	G	A	0.005436	1.0599
1	11905981	1:11905981:rs5067	G	A	0.005623	1.0596
1	11906068	exm15531	G	A	0.006167	1.0589
1	11907328	exm15541	A	G	NA	NA
1	11907424	exm15544	A	C	NA	NA
1	11907430	exm15545	C	A	0.9714	1.0054
1	11907648	exm15552	A	G	7.856e-05	1.1447
1	11917340	1:11917340:rs198388	A	G	0.191	1.0178
1	11917720	exm15566	A	G	0.4643	1.4582
1	11918379	exm15574	A	C	0.09631	0.7935
1	11918444	exm15582	A	G	0.4028	1.2351
1	11918519	exm15586	A	G	0.9367	0.9926
1	11919271	1:11919271:rs198389	G	A	0.4302	1.0116
1	11924027	1:11924027:rs12562819	A	G	0.06404	1.0783
1	11935723	1:11935723:rs10864544	A	C	0.008495	1.0397
1	11938050	exm2264801	A	G	0.003376	1.0526
1	11943608	1:11943608:kgp25204763	A	G	0.7025	1.0308
1	11980389	exm15600	A	G	0.8049	1.1053
1	11982544	1:11982544:rs2639453	A	G	5.373e-08	0.9069
1	11983517	exm15657	C	G	NA	NA
1	11985288	exm15661	C	A	0.8355	1.0952
1	12000670	1:12000670:rs11802668	G	A	0.2373	1.0352
1	12008093	exm15695	A	G	NA	NA
1	12009911	exm15704	A	G	0.07172	1.1416
1	12009956	exm15706	A	G	0.1817	1.0271
1	12010414	exm15707	A	G	0.6123	0.8285
1	12010469	exm15710	A	C	0.8703	1.0045
1	12012768	exm15721	A	C	0.8265	0.9784
1	12014920	exm2230925	A	G	NA	NA
1	12017933	exm15741	A	G	NA	NA
1	12019369	1:12019369:rs2180180	A	G	9.133e-05	1.0624
1	12023632	exm15769	A	G	0.8885	0.8177
1	12025561	exm15794	A	G	0.3041	1.6698
1	12025599	exm15795	G	C	NA	NA
1	12025600	exm15796	A	G	0.1454	1.1763
1	12025648	exm15798_ver2	A	G	NA	NA
1	12027204	1:12027204:rs2273293	A	G	9.842e-06	1.0675
1	12027308	1:12027308:rs3818157	A	G	1.068e-05	1.0673
1	12031866	1:12031866:rs3766746	A	G	1.527e-05	1.066
1	12032953	exm15817	A	G	0.1059	1.3826
1	12033908	1:12033908:rs1040669	A	G	2.765e-06	1.0719
1	12034854	exm15832	A	G	0.5566	0.7234
1	12038059	1:12038059:rs61776498	G	A	1.95e-05	1.0698
1	12038591	1:12038591:rs3753579	A	G	6.59e-06	1.0703
1	12038990	1:12038990:rs3820189	G	A	8.069e-06	1.0682
1	12040479	1:12040479:rs2180183	G	A	9.051e-06	1.0679
1	12042755	1:12042755:rs4240897	A	G	4.468e-06	1.0706
1	12044164	1:12044164:rs1474868	A	G	2.693e-05	1.064
1	12046089	1:12046089:rs873458	G	A	6.79e-05	0.9429
1	12049283	exm15835	A	G	0.2608	0.3766
1	12052405	1:12052405:rs6675934	G	A	1.475e-05	0.9172
1	12059412	1:12059412:rs2295281	G	A	5.6e-05	0.9421
1	12061483	exm15866	G	C	0.342	1.7145
1	12061533	exm15872_ver3	A	G	0.09956	0.8082
1	12064087	exm15888	A	G	NA	NA
1	12064892	exm15895	A	G	0.1894	1.1972
1	12065846	exm15908	G	A	0.9991	366548
1	12069692	exm15928	A	G	0.9309	0.9922
1	12069698	exm15929	A	G	0.4035	1.329
1	12069725	exm15931	A	G	0.5855	0.7387
1	12081895	exm15942	A	G	0.3838	0.5722
1	12082246	exm15951_ver4	A	G	0.9529	1.087
1	12082290	exm15954	A	G	NA	NA
1	12082334	exm15957_ver2	T	A	0.295	0.9826
1	12082461	exm15965	A	G	0.1024	0.9671
1	12082926	1:12082926:rs2295283	A	G	0.0007211	0.9458
1	12082926	exm15970	A	G	0.0007286	0.9458
1	12082938	exm15971	A	G	NA	NA
1	12089845	exm15988_ver3	A	G	0.378	0.4445
1	12089946	exm15999	G	C	NA	NA
1	12090122	exm16006	A	G	NA	NA
1	12090140	exm16010	A	G	0.7172	0.6367
1	12090154	exm2249760_ver4	A	G	0.8972	0.9017
1	12090179	exm16012	A	G	0.6025	0.8013
1	12091410	exm16023	A	G	0.341	0.8909
1	12091851	exm16033	A	G	NA	NA
1	12169689	exm16066	A	G	0.3834	0.665
1	12175658	exm16091_ver2	A	G	0.02385	0.8558
1	12175694	exm16095	A	G	0.6834	0.7285
1	12183362	exm16104	A	C	0.2997	0.4709
1	12186058	exm16119	G	A	0.4185	1.0462
1	12188028	1:12188028:rs620894	A	C	0.825	0.9968
1	12188028	1:12188028__d1:d1__rs620894	A	C	0.8256	0.9968
1	12188094	1:12188094:rs1148474	A	G	0.5685	1.0089
1	12189489	1:12189489:rs603879	A	G	0.774	0.9958
1	12189561	exm2264802	G	A	0.3142	1.0162
1	12193032	1:12193032:rs654712	A	G	0.8364	0.997
1	12198305	exm16135	A	G	0.685	1.0589
1	12198362	exm16141	A	C	0.8088	0.9828
1	12206233	1:12206233:rs495458	A	G	2.916e-09	0.8637
1	12210844	1:12210844:rs11587549	A	G	0.0002208	0.8429
1	12223451	1:12223451:rs590368	A	G	0.01105	0.9626
1	12223482	1:12223482:rs590314	A	G	0.03239	0.9688
1	12224303	1:12224303:rs684014	A	C	6.812e-12	0.8426
1	12246175	1:12246175:rs474247	A	G	9.779e-06	0.9233
1	12251902	exm16177	A	C	NA	NA
1	12252927	exm16191	A	G	0.3756	0.3288
1	12252981	exm16195	G	C	0.5248	1.1199
1	12253062	exm16200	A	G	0.0001278	0.8601
1	12253143	exm16205	A	G	0.9251	0.9093
1	12254015	exm16206	G	A	0.961	0.9318
1	12254659	exm16210	G	A	0.7517	1.1636
1	12277452	1:12277452:rs72642639	G	A	NA	NA
1	12304403	exm16253	A	C	NA	NA
1	12305286	exm2264987	A	G	0.2245	1.0263
1	12309291	exm16261	C	A	0.9811	1.0047
1	12309350	exm16263	A	G	0.1679	1.8918
1	12313827	exm16270	G	A	0.5925	1.0775
1	12316393	exm16276	A	G	0.8056	0.8788
1	12316432	exm16283_ver4	A	G	0.208	2.8561
1	12317113	exm16293	T	A	NA	NA
1	12318027	exm16297	G	A	NA	NA
1	12318056	exm16298	A	G	0.2516	0.7735
1	12319994	1:12319994:rs235243	A	C	0.4951	1.0218
1	12320753	exm16307	A	G	NA	NA
1	12320949	1:12320949:rs6657877	C	A	0.7782	1.0167
1	12322081	exm16329	G	A	0.6806	1.1583
1	12328811	exm16342	A	G	0.09803	0.3013
1	12333084	exm16356	A	G	0.9749	1.0169
1	12336098	exm16369	A	G	0.7887	0.6798
1	12336147	exm2249773	G	A	0.7325	1.0203
1	12336147	1:12336147:rs7546794	G	A	0.7325	1.0203
1	12336481	exm16384	A	G	0.2378	0.5666
1	12336785	exm1706260	A	G	NA	NA
1	12336817	exm16403	G	C	NA	NA
1	12336823	exm16404	A	G	0.5987	0.803
1	12337667	exm16429	A	G	0.1063	1.2021
1	12337694	exm16432	A	G	0.2754	0.4925
1	12337888	exm16439	A	G	0.4128	1.2036
1	12338083	exm16448	A	G	NA	NA
1	12339619	exm16450	A	T	0.2958	0.9817
1	12342990	exm16460	A	G	0.3723	0.9469
1	12343493	exm16480	T	A	0.823	0.9662
1	12343686	exm16487	A	G	1	0.6714
1	12360771	1:12360771:rs72866631	C	A	0.6984	1.023
1	12364649	exm16528	C	A	0.3221	0.6548
1	12364656	exm16529_ver2	A	G	0.06286	0.5514
1	12364696	exm16532	A	G	NA	NA
1	12364752	exm16534	G	A	0.4132	1.4965
1	12367838	1:12367838:rs61572633	A	G	0.7164	1.0216
1	12371603	exm16548	A	G	0.5694	2.058
1	12378223	exm16570	A	G	0.3122	1.137
1	12378274	exm16571	A	G	0.571	0.9318
1	12379557	exm16577	A	G	0.426	2.508
1	12384730	1:12384730:rs72866671	A	G	0.6616	1.0259
1	12387797	exm16605	A	C	0.2913	0.7431
1	12393005	1:12393005:rs72866686	G	A	0.6588	1.0261
1	12393346	exm16623	A	G	NA	NA
1	12393403	exm16626	G	A	NA	NA
1	12401857	exm16635	A	G	0.6283	1.0667
1	12416013	exm16682	G	A	NA	NA
1	12416075	exm16687	A	G	0.1376	1.5651
1	12423273	exm16709	G	A	0.3274	1.5201
1	12423276	exm16710	T	A	0.6067	0.9357
1	12428632	exm16715	A	C	NA	NA
1	12429585	exm16718	G	A	0.437	0.7486
1	12429702	exm16722	A	G	NA	NA
1	12443168	exm1706546_ver2	G	A	0.5993	0.6234
1	12445337	exm16748	A	G	NA	NA
1	12445407	exm16752	T	A	0.6374	1.1739
1	12460315	exm16759	G	C	0.3376	0.5698
1	12475249	exm16782	G	A	0.05889	3.062
1	12476744	exm1706632	A	C	NA	NA
1	12520436	exm16797	A	G	0.9537	1.0102
1	12533468	1:12533468:rs12408116	G	A	0.2397	1.0339
1	12566989	exm16804	A	G	0.9558	0.9815
1	12606962	1:12606962:rs10779771	C	A	0.01766	1.0465
1	12606997	1:12606997:rs10864558	G	A	0.001958	1.0716
1	12613889	1:12613889:rs60079926	G	A	0.234	1.0403
1	12614071	1:12614071:rs12568880	A	G	0.08603	1.0486
1	12615069	1:12615069:rs6659122	A	C	0.08511	1.0488
1	12628440	exm16821	A	G	NA	NA
1	12632769	exm16824	A	G	0.7159	0.7412
1	12634185	1:12634185:rs4845906	G	A	0.006342	1.0476
1	12637160	1:12637160:rs4845907	G	A	0.003232	1.0523
1	12638918	exm16842	A	G	NA	NA
1	12639389	exm16854	G	A	NA	NA
1	12642129	1:12642129:rs3128446	G	A	0.08797	1.1073
1	12677188	exm16868	A	G	0.7861	1.0441
1	12711205	exm16884	T	A	0.8103	1.343
1	12726036	exm16903	G	C	0.7591	0.9592
1	12726169	exm16913	A	G	0.9687	0.9963
1	12726435	exm16936	A	G	0.8309	1.354
1	12726618	exm16946	A	G	0.6401	0.7727
1	12753203	exm2259759_ver4	G	A	0.3383	1.1381
1	12776134	1:12776134:rs3010874	C	A	0.08738	1.0345
1	12776344	exm16961	T	A	0.08942	1.0341
1	12779547	exm16963	A	G	NA	NA
1	12779586	exm16968	A	G	0.763	1.3294
1	12779618	exm16969	A	G	0.8177	0.9955
1	12779678	exm16973	A	G	0.1442	0.4009
1	12785200	exm16979	G	A	0.6566	1.0774
1	12785337	exm16992_ver2	A	G	0.6994	1.3872
1	12785494	exm17005	C	A	0.3867	1.0143
1	12785608	exm17006	A	T	0.7947	0.7862
1	12785721	exm17012	A	G	0.3007	1.2686
1	12785749	exm17013	A	G	0.1638	1.0437
1	12785911	exm17023	A	G	0.6333	0.8116
1	12803050	1:12803050:rs4603144	G	A	0.3336	1.016
1	12806478	exm1707180	A	C	0.5243	0.5519
1	12815677	exm17037	A	G	0.1604	0.3135
1	12819343	1:12819343:rs78632492	A	G	0.5689	1.7159
1	12820715	exm17057	G	A	0.8843	1.0412
1	12820808	exm17060	A	G	0.8697	0.9806
1	12820870	exm17066	A	G	0.7223	1.0064
1	12835158	exm17074	A	G	0.2236	0.9449
1	12835168	exm17075	A	C	NA	NA
1	12835186	exm17076	C	G	0.51	0.5469
1	12835739	exm1707255_ver2	G	C	NA	NA
1	12835868	exm17094	A	G	0.9876	0.9997
1	12836101	exm17111	A	C	0.9724	0.9972
1	12837239	exm17124	G	A	0.719	0.8679
1	12837471	1:12837471:1:12837471	G	A	0.478	0.9698
1	12837475	1:12837475:rs78132363	G	C	0.4704	0.9695
1	12837669	exm17162_ver4	A	C	0.5058	0.9715
1	12837720	exm17166	A	G	0.6204	0.9789
1	12837728	exm17168	A	G	0.5429	0.9747
1	12854272	1:12854272:1:12854272	G	A	NA	NA
1	12854428	1:12854428:1:12854428	A	G	0.7735	1.0069
1	12854530	1:12854530:rs1063776	G	C	NA	NA
1	12855706	1:12855706:1:12855706	T	A	0.544	0.9745
1	12855789	1:12855789:1:12855789	A	G	0.5311	0.9725
1	12861662	1:12861662:kgp1711625	A	G	0.6274	0.9766
1	12861693	1:12861693__d2:d2__chr1:12861693	A	G	0.5387	0.9746
1	12861693	1:12861693__d1:d1__chr1:12861693	A	G	0.6378	0.9806
1	12861693	1:12861693:chr1:12861693	A	G	0.7287	0.9856
1	12866618	1:12866618:chr1:12866618	A	G	0.9657	0.9982
1	12866899	exm2268651	C	A	0.9781	1.0004
1	12870842	1:12870842:kgp10731282	A	G	0.7371	0.9863
1	12887332	exm17346	A	C	0.5429	0.9768
1	12907449	1:12907449:rs78163065	C	G	0.2093	0.8822
1	12907496	1:12907496:1:12907496	G	A	0.5661	1.0517
1	12907533	1:12907533:1:12907533	G	A	0.2379	0.8887
1	12907683	exm17419	A	G	0.2872	2.6323
1	12907701	exm17421	C	G	0.1918	0.5798
1	12919041	exm17485	A	G	0.3837	0.9618
1	12919081	exm17491	A	G	0.6492	0.9892
1	12919111	exm17499	A	G	0.2469	0.8572
1	12919872	exm17543	C	A	NA	NA
1	12919889	exm17545	C	A	0.05555	0.4924
1	12919891	exm17546	A	C	0.3862	0.9689
1	12919928	exm17550	G	A	NA	NA
1	12919994	exm17559	C	A	NA	NA
1	12921110	exm17582	G	A	0.0633	0.9581
1	12921114	exm17585	A	G	0.8574	1.1396
1	12921132	exm17589	G	A	0.09672	0.9601
1	12921272	exm17609	A	G	0.9215	0.8668
1	12921311	exm17613	A	G	0.4557	0.9682
1	13183032	exm18070	A	G	0.3349	0.9645
1	13802325	exm18547	G	A	0.524	0.9905
1	13802373	exm18549	A	G	0.8469	1.0096
1	13818618	1:13818618:rs355040	A	G	0.2608	1.0201
1	13839770	exm18560	A	G	0.8349	0.9734
1	13842586	exm2264988	G	A	0.9565	0.9957
1	13910346	exm18565	A	G	0.6363	1.0407
1	13933727	exm18587	G	A	NA	NA
1	13936955	exm1709179	A	G	NA	NA
1	13940864	exm18606	G	C	0.2144	0.9632
1	13998278	1:13998278:kgp4399174	G	A	0.0931	0.8324
1	14075947	exm18642	A	G	0.4109	1.1325
1	14096821	exm-rs1210110	G	A	0.7835	1.0049
1	14099574	exm18645	A	G	0.0861	1.0829
1	14105049	exm18656_ver4	A	C	0.3444	1.0504
1	14105139	exm18664	A	T	0.1796	1.0206
1	14105142	exm18666	A	T	0.1798	1.1607
1	14105222	exm18668_ver4	A	G	0.6639	0.7498
1	14105291	exm18671	A	G	0.4107	0.899
1	14105605	exm18684	G	A	0.7787	1.1308
1	14105639	exm18687	A	G	0.2484	1.0644
1	14105726	exm18692	C	A	0.09428	2.0928
1	14106145	exm18712	A	G	0.439	0.817
1	14106457	exm18728	A	C	0.6301	1.241
1	14106463	exm18729	G	A	0.672	1.4741
1	14106620	exm18735	C	G	0.9986	1.38057e+09
1	14107112	exm18750	A	G	0.9697	1.0392
1	14107135	exm18751	G	C	0.3082	1.0566
1	14107195	exm18757	A	C	0.8858	1.0511
1	14107360	exm18766_ver2	A	T	0.1198	0.9473
1	14107544	exm18773_ver3	G	A	0.7546	0.8386
1	14107568	exm18776	A	G	0.3038	1.2069
1	14107643	exm18780	A	G	NA	NA
1	14107658	exm18782	A	T	0.4711	0.8585
1	14108437	exm2275424	A	G	NA	NA
1	14108496	exm18809	G	C	NA	NA
1	14108749	exm18821	C	A	NA	NA
[truncated: 22,640 more rows]

## Sheet: LocalAncestryRegression
Physical_Position	FakeSNP_ID	NegLogP_NoConditioning	NegLogP_CD58_rs12025416_conditioning	NegLogP_CD58+FCRL3_rs6681271_conditioning		NegLogP_CD58_rs1335532_conditioning			Additional SNP	rs12401456	rs12403795	rs17648533	rs17649760	rs79614966	rs1040008	rs2061690	rs6696397	rs7525580	rs7528060	rs113710565	rs111845926	rs113012729	rs2785666	rs2785658	rs10908583	rs10908587	rs11264794	rs6681271	rs7522061	rs2210913	rs3761959	rs7528684	rs17727339	rs6427394	rs2210918	rs1016849	rs12086448	rs10494343	rs16832302	rs6427540	rs60094514	rs983494	rs2295616	rs3766370	rs17313034	rs11588524	rs17313062	rs3766374	rs489286
19.9977	fake-1:40	0.220728	0.231242	0.162105		0.225775		Negative Log P after conditioning on CD58 and each other SNP on the q arm (shown to the right)		0.236969	0.231629	0.231114	0.230859	0.230859	0.231763	0.23245	0.225178	0.220692	0.215033	0.244392	0.248314	0.234958	0.168109	0.169362	0.216142	0.203454	0.168979	0.162105	0.224679	0.166837	0.224777	0.17594	0.203496	0.222475	0.188654	0.230939	0.24101	0.234228	0.236925	0.236156	0.231964	0.237717	0.232507	0.233746	0.231436	0.232767	0.231613	0.23097	0.23361
20.4956	fake-1:41	0.147944	0.153677	0.0905473		0.153434	Note: rs1335532 was the most highly associated SNP in the European GWAS (most recent IMSGC study).			0.15964	0.1543	0.153574	0.153378	0.153378	0.154173	0.155971	0.147906	0.145526	0.140414	0.166578	0.170095	0.157223	0.0960425	0.0971442	0.138822	0.126153	0.0954749	0.0905473	0.148058	0.0938686	0.147949	0.104878	0.129131	0.146967	0.113869	0.151527	0.164215	0.156623	0.160131	0.160411	0.156816	0.161384	0.156777	0.157806	0.154471	0.1557	0.154821	0.154627	0.156876
21.0947	fake-1:42	0.114335	0.115449	0.0590835		0.118344				0.122061	0.116257	0.115355	0.115181	0.115181	0.11592	0.119544	0.111336	0.110907	0.106689	0.127578	0.130628	0.117647	0.0638498	0.064683	0.101275	0.0907664	0.0617861	0.0590835	0.110843	0.0615045	0.110576	0.0734567	0.0939697	0.111102	0.0813028	0.112941	0.12683	0.118546	0.121924	0.122243	0.119338	0.124307	0.120017	0.120974	0.116546	0.117672	0.11701	0.117134	0.119018
22.1142	fake-1:43	0.123367	0.119233	0.0675457		0.124478				0.126847	0.119965	0.119109	0.118858	0.118858	0.119676	0.124536	0.123463	0.120128	0.116578	0.132181	0.134981	0.121957	0.0714419	0.0718638	0.10637	0.0984365	0.0685161	0.0675457	0.115621	0.0697565	0.115275	0.0821088	0.101449	0.116929	0.0914396	0.120431	0.1315	0.122781	0.124763	0.124393	0.121573	0.130342	0.125908	0.126915	0.120151	0.121156	0.120588	0.120845	0.123188
22.8074	fake-1:44	0.157937	0.154986	0.0969724		0.159106				0.163909	0.15607	0.154873	0.154654	0.154654	0.155493	0.162936	0.168032	0.162707	0.160369	0.168293	0.170981	0.159738	0.0999687	0.100397	0.141341	0.12946	0.0985563	0.0969724	0.150658	0.0974194	0.150215	0.111356	0.139853	0.154873	0.127719	0.162005	0.167041	0.158491	0.158121	0.156209	0.152822	0.16678	0.162722	0.16386	0.155397	0.156309	0.15553	0.156255	0.157317
23.4162	fake-1:45	0.161828	0.162213	0.0998786		0.161757				0.172213	0.163827	0.16209	0.161844	0.161844	0.162715	0.178379	0.190801	0.172746	0.17132	0.172913	0.175258	0.165692	0.101499	0.102041	0.148639	0.13079	0.101316	0.0998786	0.157007	0.0994741	0.156493	0.113537	0.148415	0.163787	0.135024	0.177792	0.173537	0.165635	0.164148	0.161466	0.158294	0.17044	0.168588	0.169766	0.161556	0.162139	0.161368	0.162348	0.161937
24.3328	fake-1:46	0.136411	0.144519	0.0904617		0.136616				0.156255	0.146884	0.144474	0.144423	0.144423	0.145198	0.163413	0.182226	0.158296	0.158053	0.15212	0.154119	0.145515	0.0922597	0.0928655	0.133715	0.119588	0.0929657	0.0904617	0.141097	0.0899299	0.140453	0.102484	0.135255	0.146635	0.126612	0.166892	0.156154	0.147081	0.14661	0.144439	0.141926	0.150105	0.150558	0.151673	0.143361	0.143685	0.142661	0.143732	0.144224
25.1935	fake-1:47	0.155499	0.166177	0.115406		0.153361				0.180228	0.169635	0.166285	0.166597	0.166597	0.167217	0.186936	0.209071	0.182148	0.183081	0.172606	0.174451	0.166171	0.115659	0.116466	0.156365	0.142685	0.116821	0.115406	0.16415	0.11412	0.163271	0.125567	0.158018	0.168129	0.152429	0.19175	0.178534	0.168572	0.167902	0.165501	0.1636	0.175392	0.175806	0.176878	0.166477	0.167121	0.165325	0.16614	0.169712
25.8997	fake-1:48	0.164403	0.180434	0.133546		0.165288				0.197819	0.185611	0.180853	0.181825	0.181825	0.182117	0.202691	0.225427	0.193951	0.195393	0.185609	0.187303	0.179296	0.131326	0.132105	0.172158	0.152968	0.132454	0.133546	0.179042	0.130717	0.178145	0.143391	0.174652	0.182921	0.168042	0.207108	0.19162	0.18168	0.181489	0.178928	0.176829	0.191988	0.191741	0.192744	0.181411	0.182007	0.18021	0.18067	0.185589
27.2601	fake-1:49	0.0341095	0.0427562	0.0034652		0.0350121				0.0565997	0.0469769	0.0430809	0.0438838	0.0438838	0.044025	0.0622281	0.0781582	0.0526426	0.0533881	0.0462268	0.0474841	0.0413002	0.000491473	0.00137913	0.0362686	0.0137381	9.53885e-06	0.0034652	0.0416264	0.00234549	0.0412013	0.0139314	0.0410737	0.0450417	0.0356108	0.0666777	0.0483801	0.0431959	0.0427064	0.0402997	0.0388962	0.0476624	0.0491627	0.0499011	0.0427142	0.0428371	0.0417067	0.0417626	0.0438037
28.4575	fake-1:50	0.0654492	0.064468	0.10027		0.0671639				0.051041	0.0601396	0.0641468	0.0632974	0.0632974	0.0632389	0.0440609	0.03095	0.053767	0.0528668	0.0620504	0.0608961	0.067398	0.105103	0.103902	0.0696479	0.0921406	0.107405	0.10027	0.064696	0.101064	0.0649432	0.0864343	0.0628348	0.0613149	0.0626318	0.0382107	0.0618528	0.0646687	0.0642285	0.0657371	0.0671209	0.061523	0.0590642	0.0583196	0.0648733	0.0648894	0.0659308	0.0662486	0.0663829
29.4959	fake-1:51	0.114992	0.123854	0.155193		0.11745				0.109205	0.119053	0.123468	0.122401	0.122401	0.122458	0.0997989	0.0888083	0.111184	0.110293	0.122716	0.121573	0.127961	0.161797	0.160292	0.128305	0.15403	0.165267	0.155193	0.123807	0.156803	0.124045	0.140744	0.120818	0.119099	0.116051	0.0933745	0.122699	0.124837	0.12252	0.12252	0.124628	0.11916	0.117278	0.116446	0.123633	0.12344	0.124618	0.125027	0.127462
30.4859	fake-1:52	0.157376	0.177377	0.207042		0.158961				0.161817	0.172286	0.176934	0.175649	0.175649	0.175845	0.149774	0.142996	0.163553	0.163084	0.177731	0.176649	0.182091	0.215418	0.21348	0.181703	0.215738	0.219904	0.207042	0.177704	0.209543	0.177924	0.1924	0.173848	0.171038	0.167123	0.143986	0.17753	0.179202	0.175032	0.173585	0.176619	0.170663	0.169804	0.168929	0.176282	0.175815	0.177087	0.177433	0.182361
31.005	fake-1:53	0.165066	0.190771	0.220967		0.167928				0.176035	0.185997	0.190346	0.18911	0.18911	0.189275	0.160867	0.159673	0.177316	0.177545	0.192526	0.191564	0.196115	0.229972	0.227895	0.195548	0.234982	0.235158	0.220967	0.191535	0.223974	0.191751	0.206893	0.186162	0.183264	0.181513	0.154575	0.192589	0.193187	0.188462	0.186076	0.190223	0.183491	0.183361	0.182531	0.188957	0.188257	0.18966	0.189908	0.196497
31.4924	fake-1:54	0.287172	0.32362	0.355972		0.291862				0.305963	0.318036	0.32315	0.32163	0.32163	0.322003	0.287527	0.291899	0.307391	0.308168	0.327695	0.326675	0.331416	0.367242	0.364481	0.329348	0.375129	0.37418	0.355972	0.32343	0.35939	0.323807	0.34146	0.31761	0.314394	0.313807	0.266663	0.325928	0.326159	0.321874	0.320035	0.324591	0.316793	0.316388	0.315632	0.322074	0.321572	0.322764	0.322704	0.329243
32.5518	fake-1:55	0.363324	0.412384	0.446904		0.375533				0.392879	0.406686	0.411914	0.410308	0.410308	0.410779	0.371943	0.380032	0.394649	0.395354	0.418163	0.417148	0.422059	0.460396	0.45694	0.417168	0.470311	0.467284	0.446904	0.412671	0.449756	0.412934	0.430997	0.405859	0.40244	0.403384	0.344831	0.414668	0.414929	0.411317	0.410173	0.414932	0.407373	0.406353	0.405714	0.411414	0.41111	0.412046	0.411979	0.418516
33.8951	fake-1:56	0.40827	0.470896	0.507874		0.4317				0.450323	0.465562	0.470445	0.468889	0.468889	0.469367	0.427449	0.437761	0.452451	0.452602	0.477971	0.477012	0.482071	0.523449	0.519295	0.473505	0.534814	0.529063	0.507874	0.472654	0.509512	0.472616	0.489841	0.464484	0.460864	0.463929	0.400085	0.472805	0.47336	0.470592	0.470238	0.475059	0.468698	0.466783	0.466285	0.470733	0.470628	0.471277	0.471409	0.477938
34.4606	fake-1:57	0.446115	0.522044	0.561163		0.481257				0.500882	0.517271	0.521619	0.520166	0.520166	0.52062	0.476503	0.48889	0.503225	0.502712	0.530471	0.529613	0.534697	0.578569	0.573741	0.522246	0.591258	0.582616	0.561163	0.525423	0.561401	0.52505	0.541178	0.51603	0.512122	0.517999	0.449774	0.523438	0.524315	0.52266	0.52325	0.528016	0.523211	0.520265	0.519936	0.522833	0.52297	0.523266	0.523608	0.529855
34.8523	fake-1:58	0.41679	0.501026	0.533987		0.459884				0.480234	0.496829	0.500628	0.49931	0.49931	0.499733	0.456301	0.470386	0.483266	0.482862	0.510298	0.509586	0.514388	0.553525	0.548278	0.498352	0.566513	0.557341	0.533987	0.505337	0.533117	0.504744	0.51352	0.494706	0.491027	0.492097	0.430717	0.501546	0.503047	0.501576	0.502177	0.506903	0.506523	0.501766	0.501695	0.502652	0.503072	0.502993	0.503504	0.509715
35.3329	fake-1:59	0.305287	0.389755	0.406843		0.349974				0.370477	0.386018	0.38938	0.388211	0.388211	0.388623	0.349483	0.364433	0.374807	0.375526	0.399009	0.398465	0.402676	0.428445	0.423211	0.384159	0.440345	0.433797	0.406843	0.393869	0.405459	0.393251	0.387949	0.382295	0.379479	0.366462	0.325404	0.389101	0.391524	0.388924	0.388278	0.393005	0.39987	0.3927	0.39294	0.391872	0.392562	0.392167	0.392758	0.399321
37.058	fake-1:60	0.211086	0.293774	0.299112		0.254948				0.276048	0.290514	0.293425	0.29239	0.29239	0.292803	0.25791	0.273376	0.281899	0.283322	0.302901	0.302512	0.306308	0.321196	0.316016	0.286327	0.332056	0.327582	0.299112	0.297745	0.297499	0.297127	0.282335	0.28529	0.283504	0.260624	0.23561	0.292242	0.295254	0.291774	0.290275	0.294655	0.306736	0.298067	0.298502	0.296137	0.296972	0.29634	0.297057	0.303397
37.5379	fake-1:61	0.187983	0.272336	0.278312		0.227856				0.254412	0.269254	0.271981	0.270937	0.270937	0.271379	0.23699	0.257827	0.263389	0.265047	0.283384	0.283186	0.287189	0.293899	0.288219	0.264728	0.304732	0.301163	0.278312	0.277674	0.275929	0.276809	0.261067	0.262804	0.262342	0.237787	0.215782	0.270913	0.273512	0.269181	0.267718	0.271036	0.284127	0.275291	0.275701	0.274057	0.27467	0.27403	0.275174	0.281788
38.055	fake-1:62	0.170047	0.253949	0.262707		0.206772				0.236358	0.251009	0.253602	0.252594	0.252594	0.25303	0.21962	0.247674	0.246508	0.248879	0.267903	0.267981	0.271713	0.268175	0.262323	0.246061	0.278646	0.276207	0.262707	0.260975	0.258173	0.259632	0.241661	0.245568	0.244888	0.220191	0.200911	0.252898	0.254896	0.250271	0.248978	0.251778	0.264957	0.255603	0.25604	0.254929	0.255322	0.254785	0.256123	0.264699
38.612	fake-1:63	0.146647	0.227517	0.238972		0.179169				0.210765	0.224823	0.227188	0.226248	0.226248	0.226664	0.195046	0.229571	0.221713	0.224707	0.243938	0.24429	0.247678	0.234793	0.228926	0.219632	0.244701	0.243345	0.238972	0.236018	0.2325	0.234244	0.214881	0.220439	0.219544	0.195487	0.179292	0.226848	0.228206	0.223467	0.222379	0.22466	0.237431	0.22786	0.228306	0.227728	0.227888	0.227473	0.228958	0.239138
39.2272	fake-1:64	0.120384	0.196354	0.209952		0.148317				0.18079	0.193979	0.196051	0.195204	0.195204	0.195587	0.166263	0.20645	0.192194	0.195709	0.214609	0.215202	0.218135	0.197633	0.191894	0.188678	0.206786	0.206349	0.209952	0.20595	0.201812	0.203817	0.183752	0.190469	0.189485	0.166822	0.1536	0.196062	0.196785	0.192063	0.191142	0.192995	0.204815	0.195383	0.195821	0.195792	0.195712	0.195442	0.197041	0.208419
39.8872	fake-1:65	0.103138	0.177046	0.186866		0.131237				0.161882	0.174916	0.176768	0.176028	0.176028	0.176364	0.147544	0.200493	0.174722	0.179141	0.196029	0.1967	0.197731	0.17386	0.168332	0.168834	0.181073	0.180832	0.186866	0.185936	0.175947	0.183369	0.159542	0.168792	0.170343	0.150487	0.136682	0.177471	0.177436	0.172037	0.170303	0.172811	0.181044	0.173216	0.173613	0.175103	0.174603	0.174704	0.176809	0.189891
40.6588	fake-1:66	0.0732311	0.137406	0.147802		0.0975198				0.123891	0.136228	0.13722	0.136766	0.136766	0.136934	0.109452	0.160287	0.136315	0.142018	0.156915	0.157702	0.158301	0.13559	0.130296	0.129557	0.142213	0.14086	0.147802	0.146365	0.136627	0.143553	0.121408	0.129769	0.131815	0.116679	0.106975	0.137287	0.13783	0.133827	0.132727	0.136141	0.141256	0.133621	0.133769	0.135438	0.134889	0.134858	0.136954	0.149883
41.5216	fake-1:67	0.078595	0.123746	0.134322		0.10074				0.111409	0.123099	0.123601	0.12332	0.12332	0.123405	0.0973978	0.144112	0.124967	0.131091	0.139737	0.14021	0.14209	0.12647	0.121142	0.115207	0.133386	0.129249	0.134322	0.132815	0.12389	0.13012	0.110112	0.116617	0.118987	0.10461	0.113057	0.123184	0.124207	0.122962	0.123156	0.12803	0.125113	0.118631	0.118476	0.120955	0.120157	0.120025	0.122085	0.133372
42.536	fake-1:68	0.0789054	0.104507	0.111575		0.0972403				0.0933217	0.104232	0.104388	0.104224	0.104224	0.104265	0.0801652	0.122333	0.107049	0.113141	0.117374	0.117605	0.120858	0.106573	0.101405	0.0945308	0.113615	0.108016	0.111575	0.113247	0.102361	0.110715	0.0900303	0.0973415	0.100133	0.0846923	0.107271	0.103478	0.105348	0.105542	0.106528	0.112418	0.102782	0.0980975	0.0976933	0.101096	0.100139	0.0998011	0.101744	0.111744
43.9003	fake-1:69	0.0925719	0.100526	0.0969713		0.104415				0.0892933	0.100209	0.100391	0.100213	0.100213	0.100284	0.0769225	0.119404	0.101535	0.107134	0.112864	0.113076	0.117933	0.0894237	0.0844027	0.0864499	0.0967647	0.0927249	0.0969713	0.108998	0.088838	0.106446	0.0771308	0.0918392	0.0953751	0.0724412	0.101795	0.0995721	0.102702	0.101145	0.101861	0.108063	0.0947493	0.0927778	0.0922423	0.0970552	0.0961774	0.0952881	0.0971099	0.107364
45.4141	fake-1:70	0.16901	0.161503	0.156293		0.174441				0.14819	0.160788	0.161368	0.161224	0.161224	0.161242	0.136061	0.185964	0.159432	0.16514	0.176221	0.176541	0.181245	0.142197	0.136639	0.144125	0.150685	0.147677	0.156293	0.172072	0.145825	0.16901	0.134823	0.152326	0.156641	0.126649	0.164721	0.163244	0.164688	0.162992	0.164701	0.171217	0.154982	0.153448	0.152808	0.158745	0.158151	0.156689	0.158573	0.168533
47.1496	fake-1:71	0.232687	0.206768	0.200295		0.230867				0.193684	0.206257	0.206693	0.206713	0.206713	0.206571	0.178688	0.232626	0.20177	0.206946	0.223276	0.223688	0.227999	0.183168	0.17725	0.187091	0.192793	0.190318	0.200295	0.219005	0.188558	0.215666	0.180152	0.197388	0.202942	0.169426	0.211683	0.211345	0.210814	0.208677	0.211207	0.217795	0.200296	0.198185	0.197426	0.204129	0.203622	0.201913	0.203803	0.213487
48.3468	fake-1:72	0.286206	0.248747	0.24137		0.277925				0.23793	0.249131	0.248837	0.249224	0.249224	0.248777	0.217556	0.272027	0.2383	0.24214	0.267488	0.268043	0.271401	0.224439	0.218224	0.228216	0.234664	0.232785	0.24137	0.261379	0.230059	0.258045	0.223626	0.24064	0.246361	0.210167	0.258172	0.256007	0.253599	0.249953	0.252671	0.2593	0.242996	0.240375	0.239491	0.246326	0.245966	0.243968	0.246057	0.255219
49.4	fake-1:73	0.336942	0.287987	0.280158		0.321499				0.280017	0.28936	0.288278	0.289059	0.289059	0.288278	0.254365	0.307812	0.272	0.274281	0.308573	0.309266	0.311534	0.263902	0.257534	0.267151	0.274526	0.273281	0.280158	0.300671	0.269654	0.297444	0.265473	0.281601	0.287232	0.249518	0.302196	0.29792	0.293578	0.288375	0.291217	0.297702	0.283181	0.28005	0.279056	0.285878	0.285693	0.283449	0.285681	0.293961
50.9925	fake-1:74	0.37355	0.31355	0.310326		0.347094				0.307896	0.315639	0.314043	0.315196	0.315196	0.314087	0.276955	0.332364	0.295658	0.29683	0.335021	0.335813	0.337676	0.29452	0.287983	0.294187	0.305309	0.303703	0.310326	0.325397	0.303222	0.322816	0.301896	0.306872	0.314312	0.282141	0.328859	0.32706	0.319378	0.313438	0.316058	0.322141	0.310113	0.305665	0.304587	0.310764	0.310359	0.3083	0.310611	0.318956
52.585	fake-1:75	0.382697	0.310164	0.307044		0.345481				0.304427	0.312719	0.310788	0.312149	0.312149	0.310918	0.272549	0.325489	0.291033	0.291379	0.329517	0.330207	0.329698	0.29206	0.285362	0.290225	0.302987	0.300626	0.307044	0.32174	0.302414	0.319338	0.30338	0.30158	0.311605	0.279366	0.322213	0.32595	0.315256	0.310931	0.313055	0.317731	0.310454	0.303967	0.302956	0.307146	0.306628	0.30428	0.306359	0.315191
54.1775	fake-1:76	0.411335	0.335957	0.333899		0.370515				0.331176	0.338654	0.336599	0.337951	0.337951	0.336816	0.297012	0.341574	0.312486	0.311831	0.35646	0.357374	0.353652	0.317184	0.310464	0.315035	0.328742	0.325817	0.333899	0.347939	0.33163	0.345612	0.33354	0.325204	0.337695	0.307266	0.34626	0.354211	0.341344	0.337153	0.338778	0.342765	0.338555	0.331193	0.330269	0.332985	0.332484	0.329916	0.331988	0.338532
55.0805	fake-1:77	0.512672	0.431703	0.431636		0.467511				0.428278	0.434648	0.432383	0.433722	0.433722	0.432661	0.388705	0.42969	0.403261	0.40199	0.455287	0.456788	0.449896	0.413805	0.406709	0.408476	0.427138	0.422225	0.431636	0.44545	0.431276	0.442832	0.432063	0.420214	0.43399	0.404086	0.442996	0.453284	0.437548	0.432999	0.43398	0.43743	0.431947	0.42564	0.424629	0.427607	0.426668	0.424047	0.426482	0.431053
55.5578	fake-1:78	0.660151	0.569638	0.572393		0.607714				0.567794	0.573011	0.5704	0.571772	0.571772	0.570726	0.521344	0.563031	0.537124	0.53557	0.596161	0.598448	0.588362	0.555425	0.547809	0.543681	0.571073	0.562797	0.572393	0.585807	0.574033	0.582698	0.572343	0.558985	0.57284	0.542646	0.583113	0.595044	0.575448	0.570928	0.571032	0.573482	0.56396	0.560147	0.558926	0.563297	0.56145	0.558994	0.561954	0.565512
56.3524	fake-1:79	0.766719	0.664994	0.668244		0.703703				0.665786	0.669077	0.665873	0.667356	0.667356	0.666205	0.612399	0.65615	0.6314	0.630327	0.693882	0.696737	0.683641	0.653944	0.646795	0.636975	0.670935	0.659539	0.668244	0.682283	0.674743	0.679234	0.672454	0.653896	0.668708	0.639469	0.678337	0.692531	0.669588	0.666114	0.665041	0.666835	0.65345	0.651475	0.650225	0.656542	0.653815	0.652161	0.655671	0.658545
57.1334	fake-1:80	0.804044	0.692912	0.696458		0.728699				0.697114	0.697937	0.693945	0.695618	0.695618	0.694237	0.637594	0.688094	0.659866	0.658935	0.72253	0.725678	0.710323	0.685003	0.67963	0.664521	0.702255	0.688236	0.696458	0.70916	0.708222	0.70676	0.707268	0.680507	0.696461	0.672592	0.704558	0.720953	0.695924	0.693882	0.691615	0.693325	0.677826	0.676548	0.675419	0.683227	0.67985	0.679339	0.683255	0.685595
57.66	fake-1:81	0.779554	0.665333	0.672141		0.695667				0.672499	0.671064	0.666459	0.668258	0.668258	0.666704	0.609509	0.669064	0.632151	0.630416	0.693831	0.697122	0.680389	0.662435	0.659415	0.638631	0.67933	0.662606	0.672141	0.679215	0.686391	0.677614	0.687209	0.652862	0.668293	0.654836	0.676019	0.69313	0.667309	0.6661	0.662893	0.664707	0.64905	0.648324	0.647388	0.655526	0.651838	0.652216	0.656259	0.657875
58.3891	fake-1:82	0.677671	0.563382	0.578615		0.604462				0.569138	0.568165	0.564212	0.565624	0.565624	0.564386	0.510471	0.567695	0.528634	0.528325	0.592165	0.595476	0.579192	0.572014	0.569635	0.540551	0.58807	0.563775	0.578615	0.576433	0.590735	0.575293	0.595106	0.556342	0.565535	0.561956	0.578291	0.589328	0.56395	0.562505	0.558371	0.560457	0.545745	0.548669	0.548591	0.556059	0.553295	0.553122	0.557126	0.559183
59.0346	fake-1:83	0.62589	0.51683	0.539765		0.552524				0.523337	0.521993	0.517555	0.518819	0.518819	0.51776	0.468238	0.523916	0.480619	0.479988	0.545898	0.549216	0.53322	0.533049	0.531108	0.494904	0.54822	0.518442	0.539765	0.529575	0.553798	0.529025	0.557107	0.51492	0.517807	0.523145	0.533788	0.542688	0.51738	0.516858	0.513573	0.516308	0.501987	0.505525	0.505864	0.512136	0.510305	0.509399	0.513381	0.517338
59.775	fake-1:84	0.645121	0.521441	0.552741		0.563346				0.528759	0.527811	0.522384	0.523972	0.523972	0.522541	0.480075	0.53499	0.476352	0.474282	0.553866	0.557598	0.538194	0.543435	0.541441	0.499035	0.558828	0.525836	0.552741	0.535868	0.564643	0.535065	0.56649	0.521643	0.524538	0.536951	0.541034	0.547055	0.52189	0.520778	0.517575	0.519933	0.508233	0.511315	0.511772	0.51767	0.516079	0.515477	0.519525	0.523516
60.7382	fake-1:85	0.658479	0.51901	0.558451		0.569161				0.526862	0.526531	0.520207	0.522146	0.522146	0.520283	0.486467	0.539151	0.464831	0.461264	0.554558	0.558685	0.535709	0.546342	0.544272	0.496551	0.561755	0.52649	0.558451	0.535053	0.566972	0.533876	0.567317	0.520748	0.524616	0.544031	0.540849	0.543642	0.519304	0.517213	0.513949	0.515727	0.507289	0.509876	0.510429	0.515957	0.514536	0.514444	0.518465	0.522043
61.4602	fake-1:86	0.732862	0.566864	0.611904		0.625514				0.575849	0.575184	0.568311	0.570551	0.570551	0.568238	0.539007	0.588541	0.504513	0.499481	0.605621	0.610135	0.584948	0.601206	0.598875	0.545088	0.617001	0.577628	0.611904	0.584836	0.619575	0.583446	0.619554	0.571291	0.575727	0.599036	0.591885	0.590422	0.566335	0.56291	0.558913	0.559745	0.555118	0.557398	0.558045	0.563368	0.561738	0.562482	0.566554	0.569517
61.9788	fake-1:87	0.816196	0.622457	0.671319		0.68891				0.63269	0.631308	0.62412	0.626595	0.626595	0.62386	0.598266	0.643268	0.553633	0.547367	0.664092	0.668942	0.642452	0.664099	0.661484	0.602066	0.680059	0.636564	0.671319	0.642146	0.678835	0.64062	0.67874	0.629593	0.634644	0.66018	0.65067	0.644341	0.620967	0.616018	0.6111	0.610901	0.609626	0.611937	0.612662	0.617843	0.615805	0.617596	0.621646	0.623609
62.3385	fake-1:88	0.866933	0.660745	0.709412		0.735155				0.671922	0.669852	0.6624	0.664841	0.664841	0.661964	0.636644	0.679656	0.593609	0.588323	0.706699	0.711978	0.684495	0.708338	0.705694	0.641524	0.723438	0.677345	0.709412	0.680393	0.716364	0.678835	0.716178	0.666007	0.673796	0.698291	0.692829	0.680389	0.659265	0.653434	0.648268	0.648035	0.640763	0.646243	0.646955	0.652903	0.649885	0.653081	0.656891	0.656579
63.1533	fake-1:89	0.781143	0.590923	0.630354		0.655371				0.600859	0.599552	0.592447	0.59476	0.59476	0.592057	0.567476	0.604294	0.532651	0.530159	0.636781	0.642032	0.616159	0.628089	0.625343	0.572116	0.641717	0.601535	0.630354	0.609007	0.635384	0.607388	0.634332	0.593763	0.60387	0.617551	0.6281	0.609021	0.590254	0.582639	0.57754	0.576406	0.573308	0.577885	0.579146	0.583117	0.580572	0.583742	0.586621	0.584557
63.76	fake-1:90	0.736051	0.54973	0.578551		0.606376				0.558414	0.557942	0.551143	0.553335	0.553335	0.550791	0.528176	0.557564	0.496621	0.495535	0.596159	0.601439	0.577772	0.571711	0.569069	0.530057	0.584855	0.549351	0.578551	0.566751	0.581967	0.564944	0.58014	0.54926	0.561169	0.565509	0.589075	0.567284	0.550021	0.542925	0.53917	0.537702	0.533092	0.537481	0.53905	0.541212	0.538687	0.541916	0.54424	0.540257
64.3625	fake-1:91	0.706965	0.521091	0.539228		0.571034				0.528553	0.528851	0.522384	0.524439	0.524439	0.522068	0.502233	0.523544	0.471946	0.47157	0.567944	0.573229	0.55224	0.526969	0.524543	0.500398	0.539857	0.508511	0.539228	0.537164	0.541281	0.53515	0.538775	0.517144	0.530409	0.526631	0.560893	0.538234	0.522334	0.516932	0.515118	0.513597	0.504773	0.509346	0.511067	0.511547	0.508827	0.512164	0.514103	0.508206
65.0421	fake-1:92	0.604645	0.437078	0.43896		0.473875				0.442893	0.443757	0.438161	0.439976	0.439976	0.437949	0.419643	0.435014	0.39374	0.393186	0.48479	0.490092	0.471443	0.429888	0.427408	0.417596	0.442065	0.414589	0.43896	0.450291	0.442985	0.448657	0.440216	0.432061	0.445065	0.43871	0.473749	0.452055	0.438328	0.434733	0.43508	0.434212	0.419369	0.424913	0.426531	0.427525	0.424833	0.428193	0.429682	0.424047
65.7463	fake-1:93	0.547105	0.392359	0.381294		0.420427				0.396642	0.398047	0.393294	0.39492	0.39492	0.393151	0.376073	0.386674	0.35287	0.351887	0.441768	0.44714	0.429777	0.374819	0.372398	0.373697	0.386667	0.361828	0.381294	0.403413	0.386996	0.402088	0.384176	0.386329	0.399252	0.391319	0.426531	0.405708	0.393683	0.391413	0.393797	0.393346	0.373921	0.380032	0.381581	0.383049	0.380449	0.383813	0.384971	0.379714
66.6832	fake-1:94	0.705155	0.525105	0.506676		0.5633				0.527794	0.530226	0.52612	0.527801	0.527801	0.525929	0.509172	0.515958	0.479966	0.477875	0.584347	0.590432	0.569878	0.496989	0.494914	0.503396	0.510908	0.483845	0.506676	0.537266	0.512563	0.535718	0.510149	0.515263	0.53115	0.51995	0.562043	0.540077	0.527542	0.52488	0.529568	0.528481	0.506742	0.512429	0.514266	0.515537	0.51289	0.516565	0.517781	0.51142
67.6201	fake-1:95	0.864777	0.66264	0.636223		0.711055				0.663105	0.666748	0.663673	0.665332	0.665332	0.663447	0.647847	0.649599	0.612501	0.609202	0.731289	0.737948	0.71433	0.622862	0.621306	0.63815	0.638704	0.610163	0.636223	0.675632	0.641953	0.673866	0.640046	0.648875	0.667453	0.652732	0.701458	0.678954	0.666352	0.663307	0.670632	0.668787	0.64544	0.65026	0.652373	0.653253	0.650699	0.654545	0.655788	0.648368
68.3564	fake-1:96	1.03599	0.814902	0.772818		0.871522				0.812172	0.81766	0.815839	0.817328	0.817328	0.815551	0.80294	0.796163	0.758278	0.753581	0.892697	0.899586	0.872554	0.757254	0.756961	0.78714	0.775742	0.747105	0.772818	0.827749	0.778067	0.825724	0.778204	0.798372	0.819015	0.795241	0.855615	0.833089	0.82014	0.81659	0.826619	0.82408	0.799306	0.803353	0.805736	0.806807	0.804735	0.808454	0.809531	0.799377
69.2269	fake-1:97	1.24534	1.00783	0.929287		1.06761				1.00016	1.00896	1.00846	1.00948	1.00948	1.00803	1.00219	0.977956	0.939652	0.933032	1.09495	1.10132	1.06972	0.916926	0.919834	0.975076	0.940215	0.913868	0.929287	1.01823	0.933909	1.0159	0.940252	0.991508	1.01303	0.964864	1.05164	1.0298	1.01508	1.01086	1.02361	1.02061	0.993796	0.997785	1.00045	1.0036	1.00293	1.00591	1.0063	0.988866
70.3478	fake-1:98	1.3952	1.1509	1.0436		1.21564				1.13788	1.15042	1.15107	1.1513	1.1513	1.1506	1.15009	1.09584	1.07739	1.06953	1.24174	1.24784	1.21408	1.04365	1.05088	1.11439	1.0697	1.04219	1.0436	1.15991	1.05122	1.1584	1.06177	1.13172	1.15281	1.08196	1.19081	1.17347	1.15865	1.15784	1.17661	1.17087	1.14368	1.14515	1.14802	1.15174	1.15278	1.15475	1.15446	1.13603
71.7528	fake-1:99	1.59628	1.33283	1.21404		1.41148				1.31429	1.331	1.33277	1.33246	1.33246	1.33222	1.33377	1.26169	1.25285	1.24386	1.42811	1.43373	1.39969	1.22518	1.23359	1.29972	1.25611	1.22351	1.21404	1.33943	1.22234	1.33834	1.23109	1.31435	1.33277	1.24718	1.37634	1.3536	1.3422	1.34439	1.3688	1.36172	1.34041	1.33567	1.33889	1.33926	1.34217	1.34283	1.34209	1.3246
73.9278	fake-1:100	1.52461	1.26313	1.1423		1.35854				1.24097	1.2602	1.26288	1.26203	1.26203	1.26229	1.26613	1.18904	1.1871	1.17777	1.35275	1.35796	1.33126	1.15975	1.16904	1.23822	1.19409	1.1638	1.1423	1.26388	1.14913	1.26312	1.15367	1.24545	1.26035	1.17194	1.30311	1.27966	1.27399	1.27836	1.30486	1.29829	1.2771	1.27034	1.2735	1.27177	1.27533	1.27572	1.27509	1.25912
75.6104	fake-1:101	1.55865	1.26322	1.13358		1.38941				1.23924	1.25961	1.26288	1.26169	1.26169	1.26215	1.27048	1.17096	1.18488	1.1733	1.34916	1.35394	1.33599	1.15278	1.16275	1.24094	1.18826	1.15908	1.13358	1.25879	1.14119	1.25823	1.14111	1.24384	1.25734	1.16449	1.30296	1.27917	1.27704	1.28472	1.31684	1.31033	1.28929	1.27891	1.28223	1.27477	1.27922	1.2794	1.27851	1.26446
76.7811	fake-1:102	1.55681	1.2352	1.10185		1.37508				1.21158	1.23187	1.23484	1.23356	1.23356	1.23409	1.2463	1.1218	1.15723	1.144	1.31615	1.32049	1.30969	1.11859	1.12864	1.21364	1.15356	1.12719	1.10185	1.22774	1.11039	1.22731	1.10597	1.21607	1.22694	1.13086	1.2763	1.25173	1.25261	1.25988	1.29518	1.28982	1.26797	1.25638	1.25975	1.24873	1.25376	1.25371	1.25252	1.24086
77.7837	fake-1:103	1.53247	1.18292	1.04966		1.34249				1.15953	1.1801	1.18253	1.18109	1.18109	1.18172	1.19924	1.06462	1.10129	1.08684	1.2629	1.26775	1.26113	1.06349	1.0725	1.16286	1.09686	1.07592	1.04966	1.17347	1.05759	1.17296	1.05393	1.16183	1.17507	1.07981	1.22097	1.19877	1.20109	1.2093	1.24588	1.24142	1.21699	1.20823	1.21157	1.1991	1.20489	1.20489	1.20329	1.19252
78.9259	fake-1:104	1.47284	1.09862	0.970275		1.27898				1.07506	1.09578	1.0982	1.09651	1.09651	1.09731	1.1191	0.981845	1.01424	0.998976	1.17594	1.1817	1.17729	0.98239	0.990051	1.08157	1.01394	0.995809	0.970275	1.0879	0.976854	1.08725	0.979464	1.07564	1.09162	1.00192	1.13289	1.11225	1.11576	1.12539	1.16194	1.15809	1.13337	1.1272	1.13043	1.11705	1.12346	1.12358	1.12162	1.11063
80.1338	fake-1:105	1.35493	0.968431	0.848873		1.1614				0.94454	0.964953	0.967973	0.965977	0.965977	0.967012	0.990336	0.856775	0.8843	0.868652	1.03956	1.04615	1.04224	0.860123	0.866579	0.955235	0.889744	0.870927	0.848873	0.957533	0.853442	0.956649	0.867305	0.945113	0.962009	0.880298	0.999802	0.978565	0.983227	0.993588	1.02805	1.02508	1.00306	0.998105	1.00114	0.987558	0.994114	0.994429	0.992323	0.980159
81.1624	fake-1:106	1.18773	0.810186	0.688118		0.998576				0.787303	0.806183	0.809704	0.807469	0.807469	0.80868	0.833477	0.712444	0.727881	0.712312	0.875551	0.881924	0.878925	0.697546	0.702578	0.79648	0.724123	0.710592	0.688118	0.798191	0.690821	0.797224	0.707135	0.786862	0.803233	0.721421	0.837978	0.81727	0.822542	0.832544	0.862764	0.861122	0.841843	0.838711	0.841443	0.828681	0.834969	0.835531	0.833929	0.821358
82.1021	fake-1:107	1.01293	0.653008	0.532169		0.832664				0.631551	0.648758	0.6525	0.650154	0.650154	0.651444	0.676747	0.568799	0.575408	0.56046	0.711181	0.717115	0.715261	0.540555	0.544248	0.639135	0.563906	0.554763	0.532169	0.640506	0.533522	0.639516	0.551429	0.630289	0.645726	0.566363	0.67706	0.657395	0.662907	0.672469	0.698349	0.697991	0.681343	0.679575	0.681977	0.670245	0.676079	0.676815	0.67567	0.663477
82.8481	fake-1:108	0.88549	0.537423	0.414396		0.709539				0.516701	0.533698	0.536898	0.534688	0.534688	0.535876	0.560954	0.458249	0.469225	0.455234	0.587378	0.592584	0.593816	0.428013	0.430462	0.524244	0.449714	0.442196	0.414396	0.524941	0.416326	0.524104	0.434995	0.515143	0.529547	0.450116	0.558182	0.540173	0.544696	0.555188	0.578114	0.579712	0.563623	0.560988	0.563196	0.552326	0.557412	0.558444	0.557648	0.54827
83.9602	fake-1:109	0.781958	0.448169	0.324309		0.608204				0.426899	0.444353	0.447615	0.44534	0.44534	0.446548	0.472792	0.376225	0.385731	0.372987	0.4932	0.498014	0.501355	0.340603	0.342518	0.435812	0.3603	0.353719	0.324309	0.436141	0.326864	0.435574	0.346679	0.429149	0.439085	0.361289	0.467454	0.448974	0.454629	0.462475	0.481169	0.484356	0.470659	0.469998	0.47209	0.461201	0.465693	0.466632	0.466196	0.457765
84.9181	fake-1:110	0.789872	0.444841	0.319173		0.606158				0.421755	0.440646	0.444273	0.441802	0.441802	0.44317	0.473028	0.380709	0.386541	0.373608	0.487896	0.492585	0.497114	0.335698	0.337415	0.4333	0.355339	0.350066	0.319173	0.432862	0.321876	0.432478	0.345071	0.427707	0.434986	0.356358	0.464881	0.444728	0.451525	0.457881	0.474559	0.479149	0.464841	0.466878	0.468997	0.457152	0.461407	0.462252	0.461765	0.45243
85.726	fake-1:111	0.877729	0.499125	0.367112		0.679784				0.474668	0.494703	0.498575	0.496066	0.496066	0.497419	0.533094	0.438629	0.443382	0.429365	0.540956	0.545626	0.550829	0.38739	0.388912	0.488406	0.408278	0.402704	0.367112	0.487731	0.371101	0.487524	0.396732	0.482205	0.489429	0.401462	0.519725	0.498271	0.50645	0.511349	0.527292	0.53211	0.517279	0.520945	0.523187	0.510553	0.514549	0.515742	0.515	0.505074
86.7165	fake-1:112	0.945395	0.541282	0.407284		0.737618				0.515834	0.536746	0.540747	0.53826	0.53826	0.539565	0.580762	0.485157	0.48865	0.473723	0.58071	0.585233	0.590677	0.431028	0.432311	0.531959	0.452934	0.447088	0.407284	0.530714	0.412195	0.530687	0.440118	0.525138	0.531979	0.43744	0.562428	0.539962	0.54915	0.551981	0.566262	0.571621	0.557391	0.562282	0.564605	0.551193	0.554735	0.556366	0.55544	0.545876
87.7865	fake-1:113	0.97208	0.552643	0.4244		0.758974				0.526131	0.548143	0.552114	0.5497	0.5497	0.550931	0.596995	0.498309	0.49992	0.484006	0.589157	0.593432	0.597604	0.451108	0.452228	0.54596	0.474181	0.467831	0.4244	0.542848	0.428672	0.542932	0.459426	0.538034	0.543636	0.448585	0.57563	0.552026	0.561127	0.560642	0.571466	0.578883	0.567972	0.572326	0.574706	0.559928	0.562682	0.565084	0.564238	0.557928
88.2516	fake-1:114	1.00321	0.566992	0.442358		0.783026				0.539851	0.562054	0.566465	0.563958	0.563958	0.565273	0.614505	0.509117	0.51364	0.496488	0.603798	0.608097	0.612673	0.473826	0.475111	0.563306	0.499447	0.490758	0.442358	0.557647	0.448051	0.55755	0.480228	0.554596	0.558367	0.464865	0.59214	0.566209	0.575481	0.573018	0.581899	0.589752	0.577789	0.584189	0.586524	0.572546	0.574738	0.577734	0.576599	0.569432
88.8848	fake-1:115	0.846573	0.422898	0.311962		0.642207				0.398463	0.41795	0.422329	0.419936	0.419936	0.421169	0.469185	0.368958	0.375792	0.360898	0.454239	0.457935	0.463918	0.344661	0.346343	0.421506	0.367902	0.360504	0.311962	0.414902	0.318372	0.41458	0.347453	0.411512	0.414836	0.333745	0.443405	0.421453	0.429675	0.425287	0.431343	0.437747	0.424912	0.433436	0.435294	0.425385	0.426532	0.430292	0.429002	0.419528
90.0278	fake-1:116	0.692392	0.285726	0.182066		0.493384				0.263112	0.280133	0.285059	0.282376	0.282376	0.28378	0.326885	0.23659	0.240137	0.225553	0.313558	0.316837	0.323058	0.207973	0.210328	0.284436	0.227801	0.224981	0.182066	0.277789	0.188529	0.277553	0.213285	0.276648	0.278944	0.206353	0.304634	0.280081	0.290523	0.285981	0.289626	0.294835	0.286899	0.29452	0.295775	0.287078	0.287763	0.291645	0.290196	0.278988
90.8644	fake-1:117	0.527619	0.155025	0.0631608		0.342542				0.13503	0.149211	0.154216	0.151459	0.151459	0.152868	0.189757	0.11234	0.113361	0.0999218	0.178597	0.181373	0.187378	0.0824222	0.0851184	0.153865	0.098475	0.0992462	0.0631608	0.147542	0.0693238	0.147398	0.08929	0.148065	0.149524	0.0878821	0.171429	0.14649	0.158071	0.153631	0.155222	0.159238	0.155474	0.161988	0.162703	0.155435	0.155728	0.159473	0.158004	0.146104
91.8616	fake-1:118	0.452002	0.0816082	0.00238104		0.265986				0.0631498	0.075757	0.0806939	0.0779891	0.0779891	0.0793283	0.111807	0.0420752	0.0416585	0.0288437	0.103912	0.106493	0.11199	0.0129306	0.0160354	0.0809752	0.0264842	0.0300216	0.00238104	0.0741299	0.00367705	0.0741174	0.0208779	0.0770572	0.0775166	0.023687	0.0964986	0.0721543	0.0840552	0.0789827	0.0786792	0.0825089	0.0814436	0.0875584	0.0880071	0.0818993	0.0820648	0.0853747	0.0841857	0.0724531
92.9571	fake-1:119	0.41953	0.0415937	0.0448543		0.231337				0.0237761	0.0356686	0.040619	0.0379887	0.0379887	0.039246	0.0688273	0.0026761	0.000107164	0.0132487	0.0640352	0.0666153	0.0723189	0.0288554	0.0252362	0.0412804	0.0153264	0.00943437	0.0448543	0.0334708	0.0378319	0.0336096	0.019204	0.0395342	0.0381977	0.0147297	0.0565172	0.0317205	0.0437606	0.0380253	0.0366253	0.0400779	0.0405888	0.0469378	0.0470997	0.0422277	0.0423948	0.0453109	0.0442241	0.0325135
94.4509	fake-1:120	0.384241	0.0025265	0.092785		0.193734				0.0149793	0.00328061	0.00152299	0.000934681	0.000934681	0.000164521	0.0266815	0.0376624	0.0416606	0.0574347	0.0228715	0.0252299	0.0315623	0.076961	0.0725651	0.00229558	0.0622431	0.0530635	0.092785	0.00612141	0.0848036	0.00583805	0.0646346	0.00291506	0.000125586	0.0579612	0.0182095	0.00703221	0.00448691	0.0015438	0.00353922	0.000428817	0.000598666	0.00709191	0.00706392	0.00343866	0.00362365	0.00615842	0.00513589	0.00547755
95.5939	fake-1:121	0.375653	0.0175703	0.12161		0.179261				0.0361149	0.0238387	0.0186534	0.0211925	0.0211925	0.0201297	0.00518	0.0607957	0.0661176	0.0833243	0.00220921	0.00442876	0.0113427	0.104745	0.0998734	0.0176257	0.0893973	0.0777112	0.12161	0.0275523	0.113254	0.0271378	0.0921534	0.0154965	0.0198644	0.0827729	0.000658251	0.0277414	0.0154837	0.0222794	0.0249261	0.0217785	0.0196416	0.0128599	0.0130032	0.0159443	0.0155827	0.0133731	0.014489	0.0252136
96.8905	fake-1:122	0.375998	0.0300204	0.137884		0.17093				0.0496778	0.0368361	0.0311925	0.0338385	0.0338385	0.0327906	0.0066499	0.0742124	0.0811862	0.099205	0.0107487	0.00859452	0.000693306	0.120546	0.11517	0.0290503	0.104617	0.0910609	0.137884	0.0403011	0.130366	0.0399215	0.108755	0.0259925	0.0314343	0.0962865	0.0107339	0.0404382	0.0276234	0.0353925	0.0391186	0.0355524	0.0311837	0.0248291	0.0247855	0.0275592	0.0267452	0.0248681	0.0261002	0.0366406
98.0188	fake-1:123	0.361105	0.0473121	0.156084		0.151728				0.0686849	0.0549249	0.0486416	0.0514857	0.0514857	0.0504123	0.0223752	0.0912922	0.100328	0.119072	0.0293016	0.0272404	0.0177431	0.140123	0.134022	0.0446619	0.12353	0.107994	0.156084	0.0572202	0.150176	0.0569883	0.128458	0.0405367	0.0473668	0.112572	0.0246259	0.0578125	0.0445029	0.0536277	0.0589986	0.0545581	0.0473204	0.041656	0.0412071	0.0441477	0.0427357	0.0410651	0.0423851	0.0525201
99.0941	fake-1:124	0.370891	0.0523843	0.160812		0.152				0.0741384	0.0604683	0.0537864	0.0567329	0.0567329	0.0556589	0.0262289	0.0937268	0.10662	0.12581	0.0358757	0.0339451	0.0235472	0.14634	0.14005	0.0482768	0.12932	0.112816	0.160812	0.0617625	0.157642	0.0618045	0.135751	0.042697	0.0513606	0.115784	0.0256969	0.0638126	0.0492352	0.0593135	0.0653538	0.0612045	0.0490221	0.0446886	0.0439829	0.0479517	0.0457867	0.0447521	0.046237	0.0565109
100.218	fake-1:125	0.369616	0.0668813	0.1777		0.144279				0.089101	0.0754778	0.0683878	0.0714547	0.0714547	0.0704071	0.0392326	0.106121	0.123919	0.143698	0.051613	0.0497872	0.0384285	0.163572	0.157157	0.0613235	0.146039	0.128655	0.1777	0.0760533	0.177427	0.076361	0.154447	0.0547277	0.0649414	0.130518	0.0359819	0.0801906	0.0633717	0.0744189	0.0807828	0.0772081	0.0598674	0.0567381	0.0559308	0.060942	0.0580382	0.0577347	0.059438	0.070317
101.478	fake-1:126	0.320399	0.122078	0.244765		0.100122				0.14676	0.131805	0.123912	0.127289	0.127289	0.126337	0.0915041	0.163227	0.187289	0.208368	0.107367	0.105562	0.0920604	0.227612	0.220534	0.114509	0.208974	0.189494	0.244765	0.132085	0.246853	0.132515	0.219997	0.108662	0.119221	0.193001	0.0866396	0.139128	0.117997	0.130763	0.137771	0.13422	0.112775	0.109913	0.109251	0.114404	0.110874	0.111162	0.113166	0.125354
102.309	fake-1:127	0.290566	0.173202	0.313557		0.0694846				0.200998	0.184358	0.175411	0.179167	0.179167	0.178281	0.139518	0.216587	0.246325	0.268235	0.159338	0.157593	0.143119	0.291733	0.283953	0.16537	0.272482	0.250324	0.313557	0.184462	0.316836	0.18497	0.285826	0.158558	0.169894	0.258212	0.133508	0.193811	0.169039	0.183353	0.191314	0.187737	0.164476	0.160578	0.160012	0.164404	0.16047	0.16135	0.163471	0.175557
103.116	fake-1:128	0.356881	0.151828	0.297409		0.105964				0.181042	0.163406	0.154022	0.157878	0.157878	0.156932	0.1182	0.195505	0.22629	0.247802	0.138727	0.137101	0.124308	0.272524	0.26465	0.144243	0.255392	0.231794	0.297409	0.163432	0.302074	0.164086	0.267395	0.135812	0.148142	0.243395	0.110823	0.17457	0.148554	0.162755	0.171224	0.167207	0.14642	0.140459	0.139949	0.14301	0.139067	0.140343	0.142297	0.1538
104.928	fake-1:129	0.40946	0.142644	0.298949		0.130118				0.172496	0.154585	0.144841	0.148752	0.148752	0.147773	0.108106	0.186857	0.223115	0.245402	0.129893	0.128314	0.116569	0.272208	0.264145	0.136387	0.255785	0.230065	0.298949	0.155325	0.302628	0.155904	0.268553	0.126722	0.139224	0.245122	0.102089	0.166384	0.140092	0.154652	0.163749	0.159588	0.138672	0.131912	0.131405	0.133763	0.129771	0.131373	0.133227	0.145263
105.933	fake-1:130	0.477099	0.124271	0.284238		0.163372				0.153593	0.136208	0.126398	0.130295	0.130295	0.129222	0.0895373	0.168004	0.210343	0.23326	0.111918	0.110389	0.0998417	0.257771	0.249804	0.118888	0.241963	0.215105	0.284238	0.136801	0.287334	0.137383	0.255028	0.107484	0.120346	0.233088	0.0839593	0.148239	0.12223	0.137099	0.146792	0.142283	0.12082	0.113712	0.113193	0.115123	0.111073	0.113195	0.115047	0.127651
106.839	fake-1:131	0.56846	0.0959379	0.254258		0.211965				0.123922	0.107615	0.0979299	0.101758	0.101758	0.100542	0.0617482	0.137337	0.185409	0.208444	0.0842533	0.0828016	0.0733183	0.229524	0.221901	0.0911835	0.214364	0.187323	0.254258	0.107406	0.257284	0.108062	0.230237	0.0777136	0.0910565	0.207407	0.0563986	0.119231	0.094032	0.109151	0.119267	0.114326	0.0930345	0.0857769	0.085267	0.0867725	0.082805	0.0853769	0.0872713	0.100332
107.745	fake-1:132	0.710224	0.0552628	0.214925		0.294544				0.0820374	0.0667077	0.0570451	0.0607668	0.0607668	0.0594071	0.0221253	0.0907992	0.142529	0.16444	0.0450381	0.0437467	0.0345683	0.190835	0.183599	0.051858	0.176633	0.149665	0.214925	0.0661282	0.217722	0.0668159	0.205565	0.0364852	0.0501719	0.171285	0.0191991	0.0767431	0.0528794	0.068198	0.0782476	0.0732841	0.0552059	0.04753	0.047132	0.0474853	0.0441008	0.0463723	0.0481536	0.0613495
108.665	fake-1:133	0.850301	0.0172191	0.174597		0.37953				0.0423902	0.0282106	0.0187563	0.0223126	0.0223126	0.0208502	0.0148667	0.0468746	0.100786	0.121269	0.0085038	0.00738029	0.00134219	0.15158	0.144878	0.0149749	0.13852	0.112215	0.174597	0.0273667	0.177131	0.0280632	0.178795	0.00163606	0.0120427	0.134984	0.0156183	0.0367397	0.014456	0.0296228	0.0394314	0.0345075	0.0196176	0.0117653	0.011476	0.0108069	0.0080004	0.00996484	0.0116107	0.0246468
109.664	fake-1:134	0.977978	0.0167259	0.13613		0.460704				0.00725986	0.0057796	0.0153366	0.0117689	0.0117689	0.013375	0.0512884	0.0080578	0.0628153	0.0817105	0.0246937	0.0257685	0.0351201	0.114488	0.108412	0.018132	0.102658	0.0774727	0.13613	0.00682334	0.138391	0.00611539	0.152082	0.0375984	0.0223482	0.101006	0.0497112	0.00147324	0.0200367	0.00444614	0.00503985	0.000201452	0.0120413	0.0204635	0.0206716	0.0223509	0.024873	0.0230124	0.0213543	0.00782561
110.263	fake-1:135	1.15788	0.0738087	0.0793963		0.581584				0.0458172	0.0612684	0.072532	0.068429	0.068429	0.0704837	0.112791	0.0476314	0.00807481	0.0248878	0.0817971	0.0829003	0.0931847	0.0575563	0.0522497	0.0744874	0.0468318	0.0251822	0.0793963	0.0625955	0.0800384	0.0618881	0.098412	0.0998822	0.080685	0.0475826	0.111721	0.0534976	0.0786346	0.0597371	0.0486413	0.0539193	0.0692987	0.0786283	0.0789556	0.0807383	0.0836462	0.0815069	0.0796095	0.0635775
110.751	fake-1:136	1.30785	0.117584	0.0473988		0.674529				0.0836883	0.102867	0.116425	0.111771	0.111771	0.114271	0.160746	0.0872239	0.0278128	0.0107572	0.12565	0.126776	0.137093	0.0237212	0.0188071	0.117675	0.0131651	0.00559537	0.0473988	0.105143	0.0457127	0.104597	0.0643779	0.150392	0.126367	0.0140406	0.163288	0.0947336	0.123915	0.102278	0.0902062	0.0957066	0.11811	0.127091	0.127632	0.127801	0.131739	0.128876	0.126647	0.108621
111.14	fake-1:137	1.42993	0.125523	0.0507114		0.730417				0.08836	0.109256	0.124391	0.119545	0.119545	0.122219	0.169426	0.0923008	0.0323029	0.0144828	0.133561	0.134676	0.144498	0.0263042	0.0213492	0.124075	0.015779	0.00514417	0.0507114	0.112573	0.0474514	0.112183	0.0689682	0.160882	0.136126	0.0133097	0.175082	0.0999181	0.132386	0.110761	0.0990057	0.104366	0.125418	0.135623	0.136112	0.136147	0.140097	0.137433	0.135147	0.115619
111.93	fake-1:138	1.55927	0.141295	0.045018		0.794838				0.100578	0.123432	0.140243	0.135102	0.135102	0.138016	0.184013	0.106051	0.0418619	0.0229148	0.149679	0.150815	0.159492	0.025743	0.0207611	0.13693	0.014988	0.00677662	0.045018	0.128225	0.0410117	0.127894	0.0653434	0.180937	0.153107	0.00735878	0.195906	0.112318	0.148618	0.125506	0.113487	0.118493	0.141274	0.1524	0.152931	0.15284	0.157101	0.154787	0.152403	0.13087
112.556	fake-1:139	1.80001	0.211336	0.000959047		0.944767				0.164382	0.191548	0.210734	0.204904	0.204904	0.208399	0.258244	0.181905	0.0981285	0.0760415	0.222754	0.224198	0.231657	0.0164547	0.0215344	0.203199	0.0270385	0.0516578	0.000959047	0.197273	0.00461507	0.196775	0.0186282	0.25938	0.224838	0.0380395	0.276458	0.178257	0.220232	0.191856	0.177615	0.18247	0.211476	0.224655	0.225252	0.224714	0.229653	0.227346	0.224782	0.198903
113.334	fake-1:140	2.10289	0.314585	0.0627917		1.14711				0.260149	0.292957	0.314778	0.308087	0.308087	0.312364	0.369281	0.292492	0.183532	0.157234	0.329432	0.331228	0.336939	0.0794717	0.0855277	0.30168	0.0907896	0.120134	0.0627917	0.298121	0.0673243	0.297472	0.041257	0.37142	0.32953	0.104997	0.389986	0.276766	0.32566	0.290313	0.272764	0.277749	0.316199	0.33185	0.332502	0.331085	0.337048	0.334375	0.331423	0.300343
114.592	fake-1:141	2.46543	0.421426	0.112405		1.38654				0.35784	0.397895	0.422756	0.414984	0.414984	0.420241	0.486838	0.402423	0.267347	0.236007	0.438119	0.44011	0.445748	0.133986	0.141218	0.40153	0.14541	0.181303	0.112405	0.39911	0.11888	0.39848	0.090283	0.481241	0.437111	0.16275	0.503427	0.377957	0.435417	0.391767	0.369573	0.375336	0.428689	0.445568	0.446333	0.443273	0.450784	0.446678	0.442946	0.405913
115.327	fake-1:142	2.80188	0.532095	0.165053		1.61606				0.460026	0.507324	0.534812	0.525988	0.525988	0.532245	0.607115	0.517636	0.354197	0.317366	0.550913	0.553119	0.559348	0.192092	0.200254	0.504085	0.203477	0.246385	0.165053	0.504151	0.173191	0.50342	0.142468	0.59132	0.548188	0.225786	0.620315	0.482554	0.548795	0.496275	0.4687	0.47472	0.543336	0.561579	0.562251	0.558231	0.566759	0.561403	0.557078	0.512753
116.138	fake-1:143	3.19705	0.702202	0.260629		1.90679				0.621985	0.677036	0.706887	0.696911	0.696911	0.704426	0.790173	0.687029	0.493608	0.448858	0.724318	0.726866	0.732291	0.295764	0.304878	0.6649	0.307526	0.359238	0.260629	0.669038	0.270476	0.667937	0.235444	0.755914	0.71778	0.33837	0.793962	0.643596	0.720801	0.657387	0.622147	0.627431	0.709329	0.732659	0.732436	0.729896	0.738044	0.732569	0.727973	0.672434
117.031	fake-1:144	3.60427	0.933173	0.406613		2.23211				0.839338	0.908374	0.941987	0.929854	0.929854	0.939533	1.04486	0.912383	0.690491	0.635666	0.950927	0.953145	0.961885	0.451563	0.459796	0.888834	0.463838	0.525715	0.406613	0.895214	0.41838	0.89405	0.379088	0.993535	0.95081	0.504538	1.03946	0.862927	0.954372	0.88043	0.838541	0.8424	0.946477	0.96955	0.968859	0.965498	0.974726	0.968525	0.963705	0.894347
117.6	fake-1:145	3.8921	1.13561	0.536241		2.48402				1.03257	1.11226	1.14843	1.1346	1.1346	1.14597	1.26296	1.11058	0.869499	0.806906	1.14677	1.14844	1.16188	0.592861	0.601157	1.08504	0.600634	0.675837	0.536241	1.09252	0.550185	1.09159	0.507663	1.20115	1.15399	0.651875	1.2528	1.05699	1.15903	1.07654	1.02894	1.0319	1.15441	1.17646	1.17533	1.17159	1.18164	1.17483	1.17011	1.08883
118.732	fake-1:146	3.906	1.16829	0.545404		2.50962				1.06262	1.14545	1.18274	1.16823	1.16823	1.18026	1.30208	1.14554	0.891899	0.827106	1.17485	1.17611	1.19426	0.612054	0.619009	1.11885	0.615404	0.697572	0.545404	1.12199	0.558265	1.12116	0.515155	1.24276	1.18926	0.672092	1.29474	1.08555	1.19302	1.10731	1.05778	1.06073	1.18845	1.20979	1.20831	1.20435	1.21421	1.20733	1.20268	1.11893
120.191	fake-1:147	4.14922	1.35153	0.676125		2.72437				1.23967	1.33127	1.37097	1.35469	1.35469	1.3686	1.5015	1.33099	1.05107	0.980864	1.35474	1.35575	1.3784	0.74913	0.755366	1.30185	0.750367	0.842695	0.676125	1.30158	0.689479	1.3007	0.642785	1.44173	1.37682	0.818382	1.50169	1.26238	1.37876	1.28565	1.23105	1.23463	1.37856	1.39892	1.3972	1.39186	1.40267	1.39502	1.38996	1.30043
122.301	fake-1:148	4.42656	1.54477	0.803435		2.96341				1.42693	1.52852	1.5711	1.55267	1.55267	1.56855	1.71118	1.52578	1.21286	1.13568	1.54604	1.54695	1.57388	0.874903	0.881548	1.48884	0.874651	0.98049	0.803435	1.49046	0.816971	1.48944	0.765149	1.64924	1.57196	0.956794	1.72164	1.44847	1.57503	1.47261	1.41132	1.41482	1.58448	1.60249	1.60056	1.59354	1.60641	1.5969	1.59088	1.49069
128.373	fake-1:149	4.65696	1.7239	0.925766		3.17076				1.60185	1.71231	1.75754	1.73709	1.73709	1.7546	1.90464	1.707	1.36436	1.28117	1.72289	1.72366	1.75469	0.993817	1.00076	1.66225	0.991742	1.11039	0.925766	1.66594	0.939226	1.66478	0.882763	1.84198	1.7525	1.08801	1.92676	1.6217	1.75674	1.64624	1.57868	1.58205	1.77717	1.79199	1.7899	1.7812	1.79609	1.78467	1.77771	1.66766
134.446	fake-1:150	4.83166	1.88082	1.03759		3.33801				1.7561	1.87389	1.92155	1.89934	1.89934	1.918	2.07284	1.86641	1.4986	1.41069	1.8773	1.8779	1.91263	1.1005	1.10761	1.81428	1.09637	1.2265	1.03759	1.82005	1.0507	1.81876	0.990255	2.01118	1.91029	1.2061	2.1075	1.77409	1.91565	1.7986	1.72554	1.72873	1.94785	1.95882	1.95659	1.94627	1.96305	1.94977	1.94193	1.82335
140.518	fake-1:151	4.94576	2.00959	1.13443		3.45976				1.88339	2.00669	2.05658	2.03294	2.03294	2.05221	2.20922	1.99792	1.61025	1.51915	2.00349	2.00391	2.04172	1.19079	1.19791	1.93917	1.18451	1.3243	1.13443	1.94693	1.14693	1.94551	1.08326	2.15041	2.03939	1.30643	2.25672	1.89967	2.04572	1.92384	1.8463	1.84928	2.08992	2.09653	2.09421	2.08239	2.10084	2.08582	2.07722	1.95186
145.558	fake-1:152	5.00664	2.10332	1.20097		3.53644				1.97626	2.10387	2.15583	2.13101	2.13101	2.15031	2.31031	2.09129	1.6901	1.59642	2.09509	2.09535	2.1356	1.25205	1.25933	2.02947	1.24374	1.39155	1.20097	2.03865	1.21337	2.03721	1.14774	2.25292	2.13283	1.3765	2.36658	1.99119	2.14005	2.01502	1.93436	1.93714	2.19629	2.19856	2.19608	2.18304	2.20286	2.18634	2.17686	2.04475
146.031	fake-1:153	5.03831	2.1471	1.1922		3.57315				2.0191	2.1522	2.20632	2.18009	2.18009	2.19871	2.37418	2.12054	1.7148	1.61581	2.13862	2.13889	2.18127	1.24748	1.25605	2.06806	1.23766	1.39328	1.1922	2.07688	1.20755	2.07595	1.14313	2.30497	2.17536	1.38096	2.42087	2.03294	2.18378	2.05711	1.97574	1.97842	2.25341	2.2525	2.24934	2.23584	2.25656	2.23906	2.2276	2.08206
146.504	fake-1:154	4.99866	2.15536	1.1631		3.55554				2.02689	2.16328	2.21918	2.19201	2.19201	2.20934	2.39797	2.11475	1.7103	1.60777	2.14677	2.14705	2.19082	1.22149	1.23118	2.07231	1.21042	1.37125	1.1631	2.08067	1.181	2.08021	1.11877	2.31834	2.18177	1.36238	2.43344	2.0404	2.19122	2.06485	1.98434	1.98688	2.27314	2.26906	2.26527	2.25152	2.27274	2.25455	2.24131	2.08495
147.445	fake-1:155	5.04553	2.20874	1.16632		3.6005				2.08008	2.21955	2.2782	2.25011	2.25011	2.26713	2.47554	2.15335	1.74784	1.6393	2.20173	2.20222	2.2504	1.22672	1.23726	2.12116	1.21792	1.38171	1.16632	2.13007	1.18507	2.12974	1.11957	2.38387	2.23643	1.3755	2.50415	2.09232	2.24791	2.11709	2.03608	2.03782	2.33635	2.33107	2.3271	2.31235	2.33492	2.3152	2.30078	2.1326
147.713	fake-1:156	5.05907	2.24526	1.16067		3.61976				2.11658	2.25754	2.31892	2.29024	2.29024	2.30684	2.53528	2.17533	1.77213	1.65841	2.24035	2.24109	2.2937	1.22209	1.23326	2.15384	1.21635	1.38095	1.16067	2.16334	1.17972	2.16307	1.11051	2.43144	2.27442	1.37759	2.55641	2.12803	2.28825	2.15322	2.07257	2.0734	2.38113	2.37506	2.37105	2.35515	2.37904	2.35776	2.34245	2.164
148.387	fake-1:157	4.98282	2.2219	1.10053		3.56398				2.09314	2.23325	2.29616	2.26737	2.26737	2.28292	2.52916	2.14191	1.73822	1.62089	2.22104	2.22219	2.27877	1.16622	1.17787	2.12783	1.1649	1.32644	1.10053	2.13574	1.11847	2.13571	1.04786	2.41828	2.25128	1.32275	2.54257	2.10425	2.2702	2.13055	2.05166	2.052	2.35607	2.35317	2.34928	2.33492	2.35974	2.33708	2.32091	2.13503
149.283	fake-1:158	4.83033	2.15381	1.00748		3.44758				2.02499	2.16202	2.22534	2.19695	2.19695	2.21108	2.47137	2.06685	1.66343	1.54435	2.15802	2.15967	2.21936	1.07856	1.09045	2.05839	1.08214	1.23761	1.00748	2.06357	1.02339	2.06384	0.953028	2.35767	2.18244	1.23189	2.47675	2.03635	2.2078	2.06417	1.98833	1.98839	2.27988	2.28215	2.27849	2.26709	2.29245	2.26868	2.25187	2.06183
150.21	fake-1:159	4.62786	2.06404	0.907312		3.29539				1.93553	2.06779	2.13102	2.10337	2.10337	2.11605	2.38755	1.97199	1.57174	1.45243	2.07287	2.07494	2.13717	0.982444	0.994312	1.96826	0.989722	1.13838	0.907312	1.97094	0.921386	1.97144	0.85203	2.27265	2.09165	1.13123	2.38371	1.94734	2.12292	1.97661	1.90437	1.90397	2.18092	2.18798	2.18468	2.17588	2.20148	2.17691	2.15983	1.96781
152.564	fake-1:160	4.38527	1.96389	0.800814		3.11794				1.83662	1.96271	2.02664	1.99968	1.99968	2.01082	2.29956	1.87083	1.46969	1.34979	1.9752	1.97748	2.0448	0.878971	0.890631	1.86722	0.885141	1.03076	0.800814	1.86908	0.815397	1.86978	0.748112	2.18241	1.99105	1.02474	2.28217	1.84687	2.02746	1.87712	1.80676	1.80467	2.07299	2.08421	2.08167	2.07418	2.10012	2.07479	2.05783	1.86143
153.521	fake-1:161	4.166	1.8977	0.725014		2.97544				1.77254	1.89224	1.95547	1.92939	1.92939	1.93868	2.24017	1.80563	1.40173	1.28144	1.91368	1.91637	1.98709	0.806357	0.817855	1.79861	0.811088	0.954733	0.725014	1.80095	0.740142	1.80198	0.675933	2.1227	1.92423	0.952753	2.2106	1.78041	1.96648	1.81148	1.74304	1.7396	2.00167	2.01612	2.01414	2.00869	2.0352	2.00844	1.99131	1.79032
154.723	fake-1:162	4.2279	2.02788	0.772851		3.07006				1.90374	2.0219	2.08618	2.06006	2.06006	2.06722	2.39065	1.93364	1.505	1.37697	2.05727	2.06127	2.1393	0.860534	0.87303	1.91932	0.862176	1.01775	0.772851	1.92632	0.792046	1.9284	0.728581	2.27521	2.05698	1.01935	2.35888	1.90749	2.10635	1.93781	1.86567	1.86047	2.13386	2.15133	2.14948	2.15012	2.17922	2.14865	2.12936	1.90861
155.584	fake-1:163	4.20305	2.10643	0.797814		3.09193				1.98392	2.09854	2.16241	2.13682	2.13682	2.14218	2.47202	2.01117	1.57869	1.44942	2.14271	2.14738	2.22887	0.888134	0.901288	1.99189	0.886789	1.05158	0.797814	2.00166	0.819966	2.00459	0.757226	2.37009	2.13825	1.05616	2.44884	1.98471	2.19318	2.01357	1.93803	1.93209	2.21014	2.2313	2.22954	2.23627	2.26737	2.23273	2.21244	1.97734
156.714	fake-1:164	4.28648	2.22944	0.859456		3.18664				2.10741	2.22165	2.28451	2.25911	2.25911	2.26379	2.59332	2.13587	1.71185	1.58472	2.2587	2.2628	2.34386	0.952455	0.966677	2.11006	0.948327	1.12404	0.859456	2.12149	0.883193	2.12518	0.820402	2.51018	2.26504	1.12917	2.59649	2.10458	2.32939	2.13149	2.04889	2.04396	2.33371	2.36164	2.35977	2.37302	2.40725	2.36633	2.34551	2.0871
157.233	fake-1:165	4.45348	2.40258	0.970095		3.35366				2.28103	2.39488	2.45506	2.43017	2.43017	2.43509	2.76702	2.31644	1.88837	1.7609	2.42328	2.42668	2.50648	1.06839	1.08395	2.27802	1.06145	1.24691	0.970095	2.29256	0.994765	2.29666	0.934522	2.69619	2.4406	1.25208	2.79586	2.27361	2.5199	2.29902	2.20948	2.20532	2.51411	2.54937	2.54749	2.56792	2.60638	2.55862	2.53658	2.24593
157.94	fake-1:166	4.49846	2.51097	1.05494		3.42849				2.39119	2.50113	2.5569	2.53345	2.53345	2.53879	2.85929	2.4349	2.01363	1.8904	2.52224	2.52479	2.60047	1.15531	1.17159	2.38459	1.14594	1.33551	1.05494	2.40078	1.07905	2.40484	1.02278	2.80689	2.55029	1.34139	2.91422	2.38001	2.64206	2.40409	2.31045	2.30725	2.62643	2.66805	2.66627	2.69319	2.73491	2.68144	2.65908	2.34445
158.752	fake-1:167	4.60373	2.63942	1.17046		3.54986				2.52249	2.62658	2.67721	2.65581	2.65581	2.66148	2.97127	2.53846	2.1561	2.03682	2.64867	2.65107	2.72541	1.27727	1.29414	2.51153	1.26714	1.45806	1.17046	2.53038	1.1982	2.53414	1.14589	2.93279	2.67545	1.45427	3.0485	2.50682	2.78398	2.52794	2.42723	2.42596	2.76607	2.8157	2.81339	2.84937	2.89522	2.83328	2.80952	2.46298
159.507	fake-1:168	4.64997	2.72775	1.2611		3.62061				2.61326	2.71236	2.76034	2.74038	2.74038	2.74549	3.04352	2.63274	2.26189	2.1475	2.7377	2.74019	2.81141	1.37273	1.38973	2.59765	1.36332	1.55427	1.2611	2.62051	1.29331	2.62378	1.24275	3.01366	2.75972	1.54082	3.14278	2.5944	2.87652	2.61502	2.51201	2.51367	2.86493	2.92344	2.91944	2.96794	3.01605	2.94618	2.9213	2.54559
160.08	fake-1:169	4.40902	2.60523	1.20611		3.44778				2.49394	2.58753	2.63386	2.61506	2.61506	2.61993	2.88961	2.52437	2.1721	2.06658	2.61637	2.61892	2.68468	1.31008	1.32604	2.47915	1.3028	1.48517	1.20611	2.50219	1.2391	2.50433	1.18846	2.87031	2.62984	1.47123	2.99751	2.4714	2.74919	2.49436	2.39586	2.39921	2.75533	2.8148	2.80991	2.86401	2.91345	2.83813	2.81284	2.42532
160.521	fake-1:170	4.10403	2.4379	1.12042		3.21856				2.33073	2.41854	2.46291	2.44523	2.44523	2.45013	2.68675	2.36385	2.04059	1.94298	2.45119	2.45389	2.51397	1.21396	1.22868	2.32012	1.20939	1.38205	1.12042	2.33873	1.15338	2.3399	1.10222	2.67129	2.45481	1.37349	2.78	2.30461	2.57868	2.32935	2.23632	2.23968	2.59856	2.65351	2.64867	2.70244	2.75271	2.67561	2.64969	2.2631
161.333	fake-1:171	4.01536	2.45785	1.16758		3.18224				2.35321	2.43795	2.48111	2.46413	2.46413	2.46893	2.67834	2.37778	2.08191	1.98734	2.47423	2.47712	2.53687	1.26176	1.27624	2.34653	1.25931	1.42941	1.16758	2.3584	1.20518	2.35979	1.15409	2.66101	2.47002	1.41954	2.73573	2.32614	2.6042	2.34895	2.25573	2.25793	2.62167	2.67186	2.66717	2.71748	2.76709	2.69114	2.66456	2.28294
162.252	fake-1:172	3.89795	2.46437	1.2117		3.12466				2.36269	2.44403	2.48585	2.46957	2.46957	2.47414	2.66285	2.38252	2.10397	2.01293	2.48258	2.48515	2.54334	1.30281	1.31713	2.3596	1.30174	1.46829	1.2117	2.36593	1.25054	2.36732	1.19702	2.64696	2.47513	1.45579	2.6904	2.33411	2.61127	2.35421	2.25776	2.25943	2.61512	2.66237	2.65777	2.7031	2.74975	2.67763	2.65317	2.28808
162.964	fake-1:173	3.68972	2.38581	1.20519		2.98273				2.29026	2.36485	2.40361	2.38865	2.38865	2.39315	2.56411	2.30929	2.04739	1.96151	2.40399	2.40588	2.46034	1.28777	1.30148	2.28963	1.28885	1.44791	1.20519	2.29186	1.24105	2.2925	1.18367	2.54287	2.39493	1.4357	2.56326	2.25834	2.52975	2.27607	2.17951	2.18069	2.51825	2.56273	2.55844	2.59831	2.64185	2.57486	2.55453	2.2125
163.548	fake-1:174	3.43761	2.27171	1.18707		2.80412				2.18489	2.25061	2.28502	2.27184	2.27184	2.27639	2.42738	2.20138	1.96363	1.88427	2.28817	2.2893	2.34115	1.26094	1.27369	2.18555	1.26497	1.41301	1.18707	2.18485	1.21969	2.1846	1.15962	2.39585	2.27783	1.40005	2.39471	2.14923	2.41086	2.16466	2.07239	2.07246	2.3877	2.42736	2.4236	2.45551	2.49583	2.43498	2.41971	2.10636
164.315	fake-1:175	3.06516	2.03898	1.05984		2.51248				1.96095	2.01836	2.04917	2.03743	2.03743	2.04158	2.17455	1.97397	1.7641	1.69285	2.05546	2.05472	2.09913	1.12686	1.13843	1.96052	1.13162	1.26391	1.05984	1.96061	1.093	1.95962	1.036	2.14194	2.04227	1.25268	2.13053	1.92392	2.16026	1.9374	1.85402	1.85237	2.12993	2.16693	2.1637	2.19362	2.22905	2.17691	2.16571	1.88504
164.655	fake-1:176	2.7776	1.86408	0.972418		2.28332				1.79126	1.84412	1.87267	1.86172	1.86172	1.86585	1.98419	1.8026	1.61365	1.54824	1.8809	1.87961	1.91839	1.03088	1.04154	1.79059	1.03653	1.15691	0.972418	1.79381	1.00443	1.79228	0.949273	1.95275	1.86443	1.14596	1.93529	1.75638	1.96911	1.76889	1.69537	1.6915	1.93585	1.96983	1.96682	1.99715	2.02843	1.98281	1.97486	1.72021
165.121	fake-1:177	2.60549	1.77607	0.948078		2.15261				1.70645	1.75661	1.78426	1.7735	1.7735	1.77774	1.88352	1.71631	1.54359	1.48195	1.79197	1.7906	1.82488	0.998552	1.00855	1.70702	1.00554	1.1173	0.948078	1.71216	0.978195	1.71031	0.923617	1.8577	1.77446	1.10682	1.83505	1.67474	1.86672	1.68708	1.62227	1.61645	1.83709	1.86711	1.86419	1.89449	1.92193	1.88072	1.87534	1.63966
165.798	fake-1:178	2.47885	1.71287	0.934709		2.06784				1.64636	1.69365	1.7214	1.71041	1.71041	1.71481	1.80848	1.6468	1.49151	1.4318	1.72833	1.7271	1.75769	0.980001	0.98949	1.65023	0.988524	1.09259	0.934709	1.65342	0.962945	1.65147	0.909035	1.7876	1.7086	1.07815	1.7612	1.61866	1.79082	1.62855	1.56905	1.56225	1.76607	1.79195	1.78926	1.81963	1.84352	1.80574	1.80191	1.58226
166.631	fake-1:179	2.29295	1.59365	0.879687		1.9238				1.5313	1.5749	1.60166	1.59085	1.59085	1.59541	1.67671	1.51937	1.38869	1.33123	1.60869	1.60787	1.63376	0.918932	0.927641	1.53649	0.9295	1.02537	0.879687	1.54005	0.906489	1.53785	0.852287	1.65755	1.58754	1.00772	1.62816	1.50751	1.66073	1.51509	1.46261	1.45556	1.63192	1.65675	1.65462	1.68655	1.70726	1.67411	1.67209	1.46843
167.357	fake-1:180	2.05722	1.42881	0.799256		1.73524				1.36935	1.41044	1.43634	1.42565	1.42565	1.43028	1.49803	1.3513	1.24269	1.18761	1.44555	1.44514	1.46644	0.829899	0.8379	1.37907	0.841623	0.92696	0.799256	1.38467	0.8228	1.382	0.770647	1.48519	1.42334	0.909597	1.45643	1.35218	1.48534	1.35901	1.31661	1.30999	1.46221	1.48088	1.47963	1.50857	1.52642	1.49806	1.49796	1.31468
167.918	fake-1:181	1.75094	1.21384	0.680145		1.48132				1.1584	1.19606	1.22026	1.21	1.21	1.21476	1.27457	1.13183	1.04831	0.997273	1.23014	1.22996	1.24643	0.705241	0.71224	1.17685	0.718884	0.791151	0.680145	1.17833	0.701371	1.17581	0.650686	1.26473	1.21155	0.770021	1.23745	1.14695	1.26145	1.15186	1.11778	1.11153	1.24429	1.25718	1.25645	1.28032	1.29561	1.27182	1.27271	1.1133
168.367	fake-1:182	1.48798	1.03345	0.578355		1.26419				0.982419	1.01638	1.03855	1.02891	1.02891	1.03363	1.08672	0.950333	0.884475	0.837325	1.04881	1.04905	1.06194	0.601214	0.607294	1.00917	0.616088	0.676854	0.578355	1.00426	0.59799	1.00198	0.549554	1.07782	1.03409	0.650194	1.0495	0.975169	1.07285	0.978554	0.951163	0.944694	1.06351	1.07132	1.07119	1.09018	1.10393	1.08327	1.08458	0.945014
168.747	fake-1:183	1.26535	0.885006	0.495052		1.08233				0.838794	0.868808	0.888739	0.879893	0.879893	0.884434	0.930743	0.803876	0.74979	0.706349	0.899334	0.900143	0.910361	0.517689	0.522926	0.872454	0.533078	0.583591	0.495052	0.860618	0.513448	0.85853	0.468207	0.921828	0.887865	0.551024	0.89078	0.834699	0.916625	0.837048	0.815438	0.8083	0.915946	0.919254	0.919824	0.934327	0.947173	0.928724	0.930179	0.807432
169.65	fake-1:184	1.05236	0.735879	0.405558		0.902032				0.695493	0.720981	0.738448	0.730366	0.730366	0.734722	0.773267	0.656314	0.613996	0.574737	0.749584	0.750661	0.758587	0.428957	0.432326	0.732905	0.444403	0.486546	0.405558	0.715528	0.422818	0.713717	0.38317	0.76751	0.739774	0.450279	0.737514	0.692907	0.76126	0.694028	0.67706	0.669389	0.755394	0.759635	0.760288	0.773674	0.783895	0.768565	0.770369	0.666156
170.838	fake-1:185	0.840508	0.579677	0.293475		0.72478				0.543461	0.565984	0.581241	0.573848	0.573848	0.577992	0.610149	0.498951	0.476292	0.442496	0.592668	0.594078	0.599538	0.313239	0.316029	0.578865	0.327257	0.361534	0.293475	0.561697	0.310412	0.560281	0.275912	0.601548	0.583813	0.331118	0.572332	0.545529	0.602344	0.543086	0.52934	0.520739	0.59446	0.595907	0.596489	0.607266	0.614673	0.60299	0.604236	0.518228
171.821	fake-1:186	0.810687	0.578871	0.29647		0.713652				0.544296	0.565484	0.580424	0.573034	0.573034	0.577171	0.608118	0.494478	0.482012	0.448818	0.590897	0.592416	0.597377	0.315301	0.318183	0.577226	0.328771	0.362358	0.29647	0.560005	0.314857	0.559001	0.281016	0.60057	0.583419	0.337269	0.569822	0.548564	0.602645	0.543038	0.52909	0.52109	0.594952	0.594613	0.595135	0.60349	0.609989	0.599281	0.599596	0.519592
173.531	fake-1:187	0.747531	0.542553	0.271067		0.66581				0.511879	0.530019	0.543651	0.536717	0.536717	0.5407	0.572999	0.458314	0.454271	0.423133	0.553475	0.555163	0.56055	0.289173	0.292088	0.540993	0.301907	0.333744	0.271067	0.52217	0.289842	0.521669	0.257372	0.563434	0.547179	0.312452	0.530048	0.514926	0.566931	0.507755	0.493904	0.486745	0.555904	0.555977	0.556349	0.56383	0.569307	0.559733	0.559614	0.487642
175.241	fake-1:188	0.665468	0.491679	0.237801		0.600026				0.465488	0.480264	0.49224	0.485914	0.485914	0.489687	0.522561	0.40996	0.414018	0.385671	0.501215	0.503001	0.508656	0.254612	0.257463	0.490224	0.266352	0.295723	0.237801	0.470461	0.256438	0.47043	0.225974	0.511328	0.496292	0.278796	0.47648	0.467384	0.51582	0.458668	0.445265	0.439054	0.502032	0.502509	0.502739	0.509228	0.513596	0.505356	0.50486	0.442322
176.196	fake-1:189	0.593295	0.441619	0.212		0.540372				0.418995	0.431395	0.44178	0.435959	0.435959	0.439558	0.469257	0.364069	0.37357	0.347146	0.451876	0.453727	0.458533	0.225856	0.229661	0.441954	0.236746	0.264005	0.212	0.421414	0.232179	0.421819	0.208597	0.461056	0.446467	0.249216	0.428003	0.420025	0.465186	0.411514	0.400111	0.394107	0.449811	0.449664	0.449687	0.456487	0.459844	0.453025	0.452302	0.398464
177.099	fake-1:190	0.518412	0.389327	0.187658		0.477161				0.370425	0.380466	0.389124	0.383883	0.383883	0.387259	0.413055	0.31737	0.331608	0.307436	0.400252	0.402124	0.405977	0.198252	0.203	0.391443	0.208198	0.233067	0.187658	0.370688	0.209051	0.371473	0.193061	0.408342	0.394262	0.220423	0.37802	0.370735	0.411821	0.362626	0.35346	0.347678	0.395412	0.394605	0.394444	0.401573	0.403969	0.398574	0.397679	0.352828
177.985	fake-1:191	0.395523	0.294576	0.120883		0.373624				0.278766	0.286595	0.293996	0.289413	0.289413	0.292538	0.316214	0.251439	0.243573	0.2213	0.305317	0.307091	0.308503	0.131543	0.136355	0.297107	0.140435	0.161377	0.120883	0.278036	0.142393	0.279175	0.132273	0.313673	0.299008	0.146417	0.284143	0.278195	0.315229	0.27251	0.266136	0.26077	0.299183	0.298345	0.297943	0.30494	0.30684	0.302344	0.301591	0.264443
179.113	fake-1:192	0.26236	0.182285	0.0362367		0.252069				0.167523	0.175125	0.181395	0.177432	0.177432	0.180292	0.203474	0.149547	0.13828	0.118864	0.192994	0.194688	0.195133	0.0439529	0.0488815	0.186075	0.0513962	0.0693662	0.0362367	0.168373	0.0543828	0.169397	0.0467699	0.198926	0.187486	0.058133	0.171663	0.168471	0.199707	0.163287	0.157057	0.152725	0.184764	0.184492	0.184108	0.190789	0.192239	0.188434	0.187747	0.155096
180.253	fake-1:193	0.138223	0.0779845	0.043789		0.137198				0.0646462	0.0717904	0.0769016	0.0736088	0.0736088	0.0761266	0.0979382	0.0541432	0.0414887	0.0252304	0.0881597	0.0897134	0.0894609	0.0378972	0.0322939	0.0825769	0.0309434	0.0144927	0.043789	0.0667872	0.0267322	0.0676605	0.0329401	0.0918652	0.0835479	0.0227061	0.0677012	0.0668525	0.09206	0.0622083	0.0562686	0.052959	0.0786831	0.0788761	0.0785353	0.0846699	0.0857129	0.0826112	0.0820014	0.0541502
181.391	fake-1:194	0.0302884	0.0128072	0.136043		0.0358829				0.0254124	0.0183343	0.0140099	0.0168245	0.0168245	0.0145492	0.00553005	0.0306332	0.0459194	0.0624855	0.00328091	0.00190025	0.002617	0.131501	0.124036	0.00770489	0.12376	0.104842	0.136043	0.0221456	0.117138	0.0213532	0.123	0.00136033	0.00709933	0.11195	0.023087	0.0220763	0.00151764	0.0265427	0.032717	0.0355116	0.0134559	0.0129095	0.0132149	0.00754111	0.00681855	0.00933678	0.00988304	0.0352389
182.231	fake-1:195	0.0542571	0.10317	0.240613		0.0477362				0.118849	0.110004	0.104917	0.108276	0.108276	0.105446	0.079961	0.119753	0.141026	0.160114	0.092271	0.0906668	0.091597	0.238372	0.229332	0.0970917	0.228864	0.208179	0.240613	0.114017	0.219273	0.113193	0.226092	0.0897204	0.0965334	0.21446	0.117312	0.113013	0.0906534	0.118608	0.125536	0.129017	0.105104	0.103079	0.103396	0.0967269	0.0957413	0.0988113	0.0994816	0.130636
183.244	fake-1:196	0.156158	0.213427	0.362539		0.147869				0.232455	0.221679	0.215828	0.219742	0.219742	0.216318	0.184678	0.227377	0.255624	0.277094	0.201313	0.199499	0.20063	0.363484	0.352795	0.206415	0.352099	0.330143	0.362539	0.225721	0.339017	0.224906	0.346725	0.19819	0.205949	0.335251	0.23224	0.223431	0.199898	0.230312	0.237923	0.242173	0.217096	0.213112	0.213423	0.20577	0.204482	0.208129	0.208937	0.246346
184.449	fake-1:197	0.251197	0.314537	0.477453		0.240967				0.336997	0.324215	0.317654	0.322134	0.322134	0.318134	0.281686	0.325677	0.359737	0.382498	0.301692	0.299732	0.301606	0.476524	0.464823	0.306733	0.463785	0.441716	0.477453	0.328655	0.450942	0.327702	0.458448	0.297452	0.30651	0.446888	0.337178	0.324026	0.300047	0.333988	0.343027	0.348815	0.321597	0.314941	0.315192	0.306389	0.304971	0.308786	0.309726	0.35302
185.751	fake-1:198	0.323611	0.392421	0.565564		0.313787				0.417801	0.40313	0.396132	0.401018	0.401018	0.396586	0.358573	0.402562	0.438669	0.461334	0.378804	0.376728	0.379752	0.563566	0.551703	0.385718	0.549984	0.528546	0.565564	0.407359	0.53662	0.406274	0.545114	0.372196	0.384367	0.532639	0.4163	0.399767	0.377048	0.413862	0.423728	0.431594	0.402604	0.393577	0.393607	0.383856	0.382287	0.386027	0.386999	0.43428
187.01	fake-1:199	0.393384	0.466598	0.64606		0.38516				0.49438	0.4781	0.470798	0.475965	0.475965	0.471221	0.432576	0.475645	0.512573	0.534514	0.452404	0.450248	0.454401	0.642565	0.630871	0.461265	0.628508	0.608238	0.64606	0.481967	0.615302	0.480748	0.6245	0.443918	0.458843	0.611858	0.491766	0.471315	0.450643	0.489747	0.500339	0.510181	0.479983	0.468546	0.468335	0.457818	0.456127	0.459697	0.460686	0.511083
188.106	fake-1:200	0.371688	0.447017	0.627447		0.368476				0.472981	0.457916	0.450779	0.455525	0.455525	0.451119	0.414134	0.460281	0.487776	0.508119	0.431718	0.429493	0.433799	0.615488	0.604466	0.442607	0.602753	0.582073	0.627447	0.461851	0.596915	0.460295	0.603618	0.431868	0.4414	0.593901	0.480721	0.450939	0.431612	0.469684	0.480684	0.488957	0.458388	0.44709	0.446733	0.43753	0.435482	0.439348	0.440425	0.491339
189.388	fake-1:201	0.344823	0.418582	0.595345		0.345913				0.442131	0.428612	0.421837	0.426102	0.426102	0.422116	0.387644	0.435416	0.452842	0.470981	0.402736	0.400505	0.404848	0.576865	0.566457	0.415593	0.565391	0.545133	0.595345	0.432643	0.565912	0.43084	0.570254	0.410516	0.41511	0.563315	0.459619	0.421676	0.403984	0.44016	0.451341	0.458141	0.428677	0.417547	0.417091	0.408924	0.406698	0.410722	0.411758	0.462139
191.086	fake-1:202	0.311525	0.374753	0.544291		0.312803				0.395155	0.383584	0.377537	0.381384	0.381384	0.377796	0.346561	0.394113	0.399901	0.41479	0.359339	0.357186	0.361686	0.526439	0.515208	0.375629	0.514876	0.496425	0.544291	0.388246	0.517108	0.386462	0.519976	0.371014	0.373196	0.512764	0.420561	0.37771	0.360989	0.394174	0.405466	0.411553	0.387076	0.375406	0.375002	0.366292	0.364415	0.368409	0.368896	0.419043
192.718	fake-1:203	0.390718	0.433728	0.601937		0.38287				0.450178	0.441049	0.436154	0.439541	0.439541	0.436211	0.405086	0.461427	0.454612	0.468326	0.417329	0.415018	0.419288	0.589321	0.576764	0.435164	0.577311	0.557546	0.601937	0.445915	0.575262	0.444256	0.580601	0.434301	0.43329	0.573199	0.484742	0.437073	0.419432	0.453732	0.466781	0.471872	0.451073	0.437097	0.436793	0.425699	0.424024	0.42827	0.428225	0.482002
194.273	fake-1:204	0.37875	0.407066	0.571206		0.366636				0.420601	0.413266	0.409046	0.411962	0.411962	0.408952	0.378658	0.429961	0.42242	0.433086	0.390449	0.388096	0.391344	0.559608	0.546923	0.40928	0.547021	0.530189	0.571206	0.417472	0.546876	0.41644	0.552717	0.409372	0.406228	0.54656	0.454837	0.410025	0.393948	0.427685	0.441977	0.446886	0.42674	0.412633	0.412369	0.400308	0.398913	0.402839	0.402484	0.456927
195.844	fake-1:205	0.321853	0.336794	0.487038		0.307862				0.346603	0.341271	0.338143	0.340348	0.340348	0.337861	0.30957	0.355876	0.346841	0.354914	0.32084	0.318586	0.320598	0.479737	0.466906	0.34091	0.467423	0.45384	0.487038	0.344185	0.465839	0.343584	0.471158	0.340108	0.336373	0.470589	0.379554	0.338438	0.324821	0.355367	0.368346	0.372406	0.358883	0.344558	0.344362	0.331634	0.330634	0.334019	0.333525	0.382816
197.652	fake-1:206	0.246992	0.258156	0.39273		0.235194				0.265838	0.261508	0.259045	0.260632	0.260632	0.258644	0.231909	0.275432	0.264007	0.269672	0.243219	0.241121	0.242805	0.387915	0.375279	0.263587	0.375109	0.365563	0.39273	0.263718	0.373968	0.263266	0.377183	0.262483	0.258879	0.383085	0.295309	0.259179	0.247327	0.274121	0.285156	0.287631	0.279968	0.266207	0.266053	0.25377	0.252927	0.255788	0.255308	0.29793
199.414	fake-1:207	0.125079	0.13327	0.246453		0.114573				0.140746	0.135925	0.13383	0.134871	0.134871	0.133403	0.110784	0.14729	0.135009	0.138744	0.11965	0.11778	0.120212	0.239062	0.226856	0.13694	0.226604	0.221314	0.246453	0.13789	0.230706	0.137453	0.230094	0.137777	0.135383	0.238736	0.162656	0.134934	0.124375	0.146279	0.155557	0.156033	0.149434	0.138465	0.138333	0.12864	0.127625	0.130146	0.129948	0.164469
200.504	fake-1:208	0.0151273	0.0157918	0.106348		0.00052413				0.0228146	0.018141	0.0161588	0.0168541	0.0168541	0.0157506	0.00172284	0.0272327	0.0155194	0.018508	0.00334208	0.00170091	0.00398656	0.0969301	0.0860528	0.0168828	0.0861133	0.0831637	0.106348	0.0191817	0.0943483	0.0188368	0.0902108	0.0191515	0.0183362	0.0990009	0.0370096	0.0177488	0.00904487	0.0256823	0.0330471	0.0325526	0.0250612	0.017565	0.0174636	0.0107109	0.00945618	0.011856	0.0119678	0.0384471
201.124	fake-1:209	0.102048	0.11119	0.0231605		0.130257				0.101562	0.107515	0.110759	0.109842	0.109842	0.111268	0.133653	0.0964687	0.111253	0.106853	0.12769	0.129884	0.126983	0.0340443	0.0440823	0.112423	0.0443117	0.0456981	0.0231605	0.10741	0.032915	0.107817	0.0398453	0.108727	0.107957	0.0300332	0.0902872	0.109145	0.118757	0.101042	0.0935886	0.0944683	0.105435	0.11227	0.112389	0.119079	0.121248	0.11771	0.117347	0.0891096
201.562	fake-1:210	0.169763	0.188678	0.0950793		0.213014				0.176851	0.18423	0.188203	0.1871	0.1871	0.188785	0.216056	0.170543	0.190359	0.184454	0.20616	0.208527	0.206761	0.109902	0.121249	0.192422	0.122305	0.121063	0.0950793	0.183137	0.10504	0.183771	0.114587	0.18796	0.184937	0.104305	0.168356	0.187718	0.196834	0.178275	0.170623	0.172478	0.181911	0.190285	0.190492	0.197304	0.199988	0.195666	0.195398	0.166942
202.03	fake-1:211	0.186293	0.212734	0.123364		0.243183				0.200036	0.208231	0.212267	0.211173	0.211173	0.212887	0.242012	0.192458	0.217358	0.210591	0.229221	0.231514	0.232056	0.140927	0.152269	0.218862	0.154451	0.150124	0.123364	0.205323	0.131853	0.206177	0.142919	0.21403	0.208694	0.13524	0.195517	0.212951	0.220701	0.20261	0.195161	0.198248	0.203839	0.213982	0.214292	0.22068	0.223527	0.218873	0.218791	0.193263
202.761	fake-1:212	0.0955702	0.127901	0.053438		0.153952				0.115777	0.123562	0.127444	0.126443	0.126443	0.127927	0.153152	0.11138	0.136707	0.130746	0.14248	0.144511	0.146691	0.0700303	0.0799042	0.135616	0.083236	0.0778202	0.053438	0.120215	0.0600782	0.121164	0.0722194	0.129347	0.124132	0.0640681	0.113885	0.130198	0.134445	0.121047	0.11685	0.119212	0.121726	0.130453	0.13089	0.135009	0.137744	0.133377	0.13352	0.113509
203.381	fake-1:213	0.028948	0.0618461	0.0012162		0.0834205				0.050437	0.057818	0.0614198	0.0605467	0.0605467	0.0618051	0.0844122	0.0485262	0.0728397	0.0675879	0.0746519	0.0764435	0.0803091	0.0157827	0.0244131	0.069441	0.0285088	0.0222466	0.0012162	0.0547938	0.00607329	0.0556864	0.0184548	0.0637143	0.0585496	0.0106233	0.0511909	0.0656526	0.0670661	0.0580004	0.0566099	0.0582529	0.0577974	0.0651579	0.0657802	0.0680889	0.0707381	0.0667285	0.0671334	0.0514871
203.859	fake-1:214	0.0347588	0.00291582	0.0546599		0.0143206				0.0136336	0.00653476	0.00329438	0.00400843	0.00400843	0.00293435	0.0181733	0.012913	0.00911362	0.00437279	0.00807892	0.00962779	0.0154765	0.0426532	0.0337549	0.00305178	0.0290792	0.0371556	0.0546599	0.00794664	0.0507393	0.00737396	0.0365401	0.000343741	0.00461077	0.0430212	0.0109701	0.00137023	0.00103276	0.00489004	0.00470411	0.00371154	0.00716908	0.000322846	0.00043053	0.00197858	0.00440008	0.000991825	0.00178282	0.00999118
204.337	fake-1:215	0.156558	0.118119	0.168248		0.0978167				0.13046	0.122576	0.118579	0.119347	0.119347	0.118082	0.0923399	0.129323	0.102559	0.108575	0.103805	0.101883	0.0930276	0.163132	0.15238	0.111075	0.146472	0.157492	0.168248	0.123267	0.165747	0.12274	0.147929	0.11385	0.118053	0.153998	0.127204	0.112921	0.114571	0.119818	0.119198	0.118202	0.126579	0.116797	0.115776	0.113455	0.11075	0.114701	0.113198	0.122959
204.967	fake-1:216	0.219801	0.185035	0.233009		0.1578				0.1974	0.189627	0.185489	0.186198	0.186198	0.184884	0.153948	0.200258	0.171162	0.17832	0.168207	0.165992	0.15604	0.233153	0.221452	0.177446	0.215116	0.227371	0.233009	0.189224	0.232073	0.18879	0.211529	0.17723	0.183167	0.215904	0.192843	0.179885	0.182881	0.187149	0.186804	0.185735	0.200227	0.188722	0.1875	0.182468	0.180279	0.183759	0.18188	0.189394
205.485	fake-1:217	0.249337	0.219779	0.263362		0.193085				0.232354	0.224621	0.220275	0.221041	0.221041	0.219633	0.186044	0.243082	0.2094	0.217226	0.201237	0.198833	0.189286	0.269108	0.256982	0.21136	0.251531	0.263521	0.263362	0.222088	0.263999	0.221887	0.242059	0.209621	0.215737	0.243342	0.22426	0.214965	0.219132	0.222016	0.221791	0.220696	0.234902	0.224912	0.223547	0.217302	0.215061	0.218461	0.216333	0.222971
206.13	fake-1:218	0.208742	0.187643	0.223498		0.16596				0.198937	0.192158	0.18812	0.188873	0.188873	0.18752	0.154824	0.215717	0.181268	0.189183	0.170237	0.167973	0.159372	0.231869	0.220568	0.178559	0.215909	0.227479	0.223498	0.188447	0.224467	0.188453	0.203239	0.175969	0.181943	0.20188	0.188601	0.183807	0.188814	0.189779	0.189748	0.189147	0.201388	0.193054	0.19172	0.185128	0.182958	0.18602	0.183831	0.190151
206.849	fake-1:219	0.0701412	0.0537494	0.0799637		0.0385504				0.0619891	0.0570905	0.0541219	0.0547702	0.0547702	0.0536479	0.0301636	0.0794789	0.0487248	0.0550893	0.0407432	0.0390173	0.0319503	0.0869631	0.0779265	0.044711	0.0740783	0.083193	0.0799637	0.0525252	0.0794206	0.0526288	0.0634792	0.0417991	0.0482035	0.0596471	0.0511776	0.0528243	0.05601	0.0553485	0.055265	0.0555091	0.0659385	0.0586542	0.0575953	0.0514661	0.0496531	0.0519464	0.050142	0.0552887
207.687	fake-1:220	0.0545535	0.0397655	0.0638413		0.0258982				0.0472667	0.0429056	0.040127	0.0407634	0.0407634	0.0396483	0.0178921	0.0675025	0.036326	0.0420246	0.0279137	0.0263063	0.0195696	0.0716953	0.0628412	0.02952	0.0594357	0.0662272	0.0638413	0.0377274	0.0633619	0.0378761	0.0509719	0.0269499	0.0343571	0.0451488	0.0337297	0.0412665	0.0424438	0.0421033	0.0423406	0.0432219	0.0498927	0.0431132	0.0420733	0.036611	0.0345612	0.0368685	0.0352329	0.0395917
208.559	fake-1:221	0.114796	0.101158	0.126256		0.0860993				0.10884	0.104536	0.101554	0.102212	0.102212	0.100984	0.0769393	0.134383	0.100325	0.105987	0.0889711	0.0872745	0.080119	0.136738	0.126928	0.0887148	0.123772	0.12819	0.126256	0.0987505	0.126803	0.0989517	0.117565	0.0868197	0.0957672	0.109255	0.0912453	0.105468	0.104227	0.105227	0.106192	0.107699	0.108894	0.102239	0.101064	0.0963461	0.0936763	0.0963875	0.0948226	0.0983852
209.022	fake-1:222	0.193498	0.17791	0.195176		0.167196				0.184317	0.180737	0.178258	0.178762	0.178762	0.177533	0.156041	0.216464	0.180189	0.188835	0.166053	0.164311	0.15532	0.209573	0.198835	0.163822	0.19501	0.20103	0.195176	0.17285	0.197257	0.173385	0.190022	0.16069	0.171567	0.177388	0.168765	0.185903	0.182494	0.18459	0.187376	0.189213	0.186939	0.178513	0.177317	0.171725	0.16863	0.171316	0.169917	0.170937
209.686	fake-1:223	0.187833	0.168401	0.175589		0.16648				0.174113	0.170582	0.168696	0.1691	0.1691	0.16799	0.146664	0.213234	0.173309	0.183512	0.157001	0.155304	0.145855	0.188895	0.178664	0.153818	0.174413	0.18351	0.175589	0.160204	0.179118	0.161074	0.173417	0.150283	0.159674	0.15907	0.159878	0.178144	0.173494	0.176652	0.180927	0.183247	0.173327	0.167767	0.166783	0.161779	0.15874	0.16119	0.159885	0.158663
210.372	fake-1:224	0.180614	0.157256	0.161095		0.16078				0.163095	0.159136	0.157532	0.157907	0.157907	0.156881	0.132482	0.206923	0.163824	0.174094	0.147174	0.145607	0.136096	0.170756	0.161601	0.142548	0.156566	0.169077	0.161095	0.147606	0.165472	0.148671	0.160204	0.140897	0.147639	0.145254	0.152029	0.167691	0.162231	0.166345	0.171654	0.174804	0.157567	0.155751	0.154771	0.150707	0.14772	0.149758	0.148581	0.14662
211.338	fake-1:225	0.241295	0.211782	0.214565		0.219742				0.219813	0.213801	0.212112	0.212562	0.212562	0.211411	0.180538	0.262508	0.219626	0.229696	0.202257	0.200687	0.189783	0.218802	0.210188	0.19406	0.20319	0.219348	0.214565	0.201644	0.220296	0.20284	0.216155	0.1956	0.201685	0.196781	0.21032	0.222395	0.216673	0.222077	0.229144	0.232328	0.211416	0.211168	0.210087	0.205388	0.202362	0.204071	0.203296	0.199662
212.657	fake-1:226	0.320478	0.284888	0.282893		0.299213				0.292776	0.286234	0.285172	0.285487	0.285487	0.284335	0.244601	0.334724	0.294867	0.305567	0.275695	0.274096	0.261863	0.287587	0.278212	0.264766	0.27035	0.289671	0.282893	0.273351	0.291214	0.274689	0.289191	0.27073	0.275043	0.270012	0.289024	0.295982	0.289767	0.295364	0.303697	0.306667	0.282215	0.283806	0.282578	0.277471	0.273994	0.27603	0.275874	0.271321
213.346	fake-1:227	0.33327	0.295296	0.291759		0.308179				0.303203	0.2961	0.29556	0.295823	0.295823	0.294703	0.253356	0.343161	0.304623	0.315028	0.286496	0.284914	0.272401	0.297095	0.288232	0.27479	0.280194	0.299363	0.291759	0.283043	0.301955	0.284574	0.300992	0.281354	0.285639	0.276411	0.301112	0.30591	0.299437	0.304961	0.313496	0.316207	0.290931	0.29409	0.292753	0.287706	0.284115	0.285949	0.286119	0.281878
214.034	fake-1:228	0.329125	0.290219	0.28603		0.299832				0.298074	0.290513	0.290464	0.290691	0.290691	0.289622	0.248811	0.3352	0.298179	0.307951	0.281982	0.280451	0.268065	0.291817	0.283864	0.270005	0.275911	0.293922	0.28603	0.277595	0.297748	0.279301	0.297561	0.276404	0.280872	0.266636	0.296927	0.299942	0.293425	0.298752	0.307131	0.309591	0.284577	0.289105	0.287688	0.282795	0.279229	0.280696	0.281116	0.277497
214.775	fake-1:229	0.320269	0.281243	0.276603		0.287637				0.28889	0.281045	0.281465	0.281655	0.281655	0.280653	0.241183	0.322405	0.287712	0.296669	0.27378	0.272334	0.260324	0.282551	0.275651	0.261671	0.267934	0.284437	0.276603	0.268533	0.289533	0.27037	0.290052	0.267943	0.272392	0.2534	0.288868	0.28982	0.283491	0.288521	0.296581	0.298798	0.274703	0.280393	0.278926	0.274191	0.270738	0.271786	0.272435	0.269459
215.615	fake-1:230	0.329639	0.28952	0.282966		0.295963				0.296436	0.288646	0.289691	0.289794	0.289794	0.288894	0.250273	0.327106	0.295185	0.303011	0.282466	0.28106	0.269241	0.290283	0.284119	0.270547	0.276867	0.291923	0.282966	0.276411	0.296642	0.278329	0.297417	0.27572	0.280876	0.257114	0.297766	0.297323	0.290974	0.295971	0.303965	0.306243	0.283045	0.289428	0.287906	0.282923	0.279595	0.280331	0.281113	0.278446
216.496	fake-1:231	0.401287	0.357319	0.340463		0.373048				0.36227	0.355135	0.35736	0.357215	0.357215	0.356518	0.315808	0.394615	0.363771	0.369533	0.349458	0.347926	0.335372	0.354423	0.347955	0.337796	0.341995	0.355863	0.340463	0.342418	0.354546	0.34439	0.354367	0.33905	0.347806	0.316065	0.364765	0.365591	0.358395	0.364274	0.373226	0.376202	0.351653	0.358507	0.356843	0.350732	0.347303	0.348095	0.34884	0.345569
217.129	fake-1:232	0.466153	0.421462	0.388812		0.447163				0.424458	0.41806	0.421379	0.420973	0.420973	0.420514	0.37828	0.46015	0.427789	0.431005	0.41321	0.411607	0.398659	0.410845	0.404196	0.400927	0.400327	0.412101	0.388812	0.405213	0.403448	0.407233	0.402048	0.398458	0.411327	0.368724	0.426969	0.429665	0.422235	0.42889	0.438662	0.441971	0.414858	0.422954	0.421169	0.414475	0.410843	0.411673	0.412429	0.408558
217.877	fake-1:233	0.516791	0.475399	0.430022		0.506015				0.474824	0.470467	0.475131	0.474292	0.474292	0.474259	0.430542	0.512701	0.479524	0.481679	0.468423	0.46691	0.452031	0.458573	0.451966	0.45361	0.450067	0.461569	0.430022	0.457879	0.444255	0.459902	0.442886	0.450891	0.465185	0.414435	0.482397	0.481552	0.475329	0.483119	0.493344	0.496867	0.466572	0.47741	0.475501	0.468348	0.464455	0.465248	0.465968	0.463056
218.619	fake-1:234	0.468348	0.440701	0.385263		0.463349				0.437859	0.435316	0.440359	0.439341	0.439341	0.439528	0.39488	0.463297	0.443277	0.445491	0.438945	0.437945	0.421818	0.416536	0.410224	0.417176	0.41101	0.421755	0.385263	0.422526	0.401076	0.424521	0.400032	0.417935	0.430286	0.375727	0.449347	0.444095	0.439046	0.449081	0.460193	0.463629	0.430017	0.441806	0.439974	0.432314	0.427273	0.429448	0.43042	0.429695
219.328	fake-1:235	0.423217	0.413829	0.353166		0.427254				0.409364	0.408498	0.413478	0.41245	0.41245	0.412737	0.372543	0.431669	0.420866	0.425194	0.409944	0.408772	0.393048	0.384274	0.377787	0.388919	0.382637	0.388813	0.353166	0.395373	0.369761	0.397441	0.36257	0.391817	0.403286	0.34811	0.433898	0.417767	0.4131	0.422211	0.433675	0.435471	0.408923	0.418272	0.416501	0.406821	0.402169	0.404096	0.404978	0.403206
220.715	fake-1:236	0.406347	0.402631	0.336451		0.415826				0.397232	0.397461	0.402297	0.401337	0.401337	0.401654	0.362738	0.415441	0.411427	0.416749	0.398573	0.397401	0.382025	0.368193	0.361447	0.378505	0.37354	0.37203	0.336451	0.383233	0.354025	0.385488	0.346335	0.379873	0.39094	0.336261	0.42248	0.406571	0.402124	0.41055	0.42171	0.42279	0.397757	0.407191	0.405435	0.396343	0.391854	0.393474	0.394134	0.389021
221.942	fake-1:237	0.394242	0.389125	0.320767		0.402952				0.382755	0.383983	0.388787	0.387818	0.387818	0.388168	0.350397	0.39979	0.399022	0.405176	0.383181	0.381831	0.368044	0.353274	0.34637	0.364692	0.366681	0.357221	0.320767	0.370504	0.338074	0.37281	0.33092	0.369513	0.377746	0.324091	0.400612	0.394941	0.389764	0.39643	0.405976	0.406586	0.385444	0.394163	0.392407	0.383995	0.379825	0.381079	0.381676	0.377451
222.857	fake-1:238	0.372205	0.363855	0.293948		0.378361				0.357078	0.359046	0.363522	0.362582	0.362582	0.36294	0.327562	0.374116	0.37809	0.385856	0.355522	0.353963	0.342504	0.326355	0.320297	0.339462	0.343795	0.331367	0.293948	0.346242	0.310598	0.348554	0.303551	0.347563	0.35329	0.299606	0.371359	0.36955	0.365262	0.37075	0.378906	0.379733	0.362794	0.369921	0.368191	0.359743	0.355885	0.356766	0.357295	0.354514
223.758	fake-1:239	0.345593	0.333668	0.262898		0.348586				0.326805	0.329374	0.33335	0.332463	0.332463	0.332817	0.300566	0.344289	0.353653	0.363349	0.322937	0.321179	0.312357	0.294516	0.289789	0.309762	0.3136	0.30106	0.262898	0.31721	0.278641	0.319492	0.27159	0.320626	0.324136	0.270315	0.339638	0.338083	0.335538	0.340212	0.347102	0.348513	0.335595	0.34083	0.33915	0.330441	0.326889	0.327402	0.327846	0.326481
225.14	fake-1:240	0.300637	0.28612	0.217623		0.298402				0.279365	0.282354	0.285818	0.284989	0.284989	0.285337	0.257462	0.29595	0.309009	0.319885	0.274018	0.272178	0.265729	0.247274	0.243897	0.263021	0.267007	0.254475	0.217623	0.271666	0.232505	0.27388	0.225341	0.276937	0.277932	0.226358	0.291512	0.289746	0.288445	0.292259	0.298055	0.299557	0.291099	0.294327	0.292752	0.283898	0.280761	0.280945	0.281372	0.280771
226.637	fake-1:241	0.215997	0.200122	0.139665		0.204356				0.1939	0.196848	0.199833	0.199068	0.199068	0.199406	0.177976	0.206809	0.219925	0.230354	0.188738	0.187042	0.182227	0.165323	0.163251	0.178197	0.183835	0.171216	0.139665	0.189133	0.154055	0.191245	0.146576	0.195637	0.193753	0.14866	0.206365	0.204123	0.202908	0.205815	0.211045	0.211547	0.208222	0.209307	0.207931	0.199077	0.196529	0.196496	0.197061	0.195869
228.394	fake-1:242	0.28458	0.262596	0.199078		0.271347				0.255183	0.25894	0.262308	0.261527	0.261527	0.261881	0.240507	0.270691	0.281703	0.293529	0.251497	0.249912	0.245338	0.223548	0.221765	0.236133	0.244774	0.231104	0.199078	0.251373	0.212474	0.253434	0.201157	0.257275	0.254505	0.209066	0.264809	0.26763	0.265759	0.269738	0.275764	0.277775	0.27204	0.272644	0.271154	0.261736	0.259002	0.25909	0.259633	0.255856
229.317	fake-1:243	0.230446	0.209116	0.150819		0.212535				0.202176	0.205565	0.208844	0.208129	0.208129	0.20839	0.188122	0.217488	0.222674	0.233249	0.199196	0.198439	0.194275	0.172954	0.171752	0.184404	0.193714	0.180821	0.150819	0.198738	0.15841	0.200355	0.145155	0.203045	0.200839	0.154296	0.197966	0.214639	0.21121	0.213997	0.21858	0.221033	0.219846	0.218743	0.217332	0.208254	0.205633	0.205579	0.206355	0.203995
230.144	fake-1:244	0.191359	0.170969	0.118227		0.17075				0.164588	0.167577	0.170709	0.170048	0.170048	0.170224	0.152261	0.181145	0.181629	0.19144	0.162219	0.162089	0.158058	0.139004	0.138194	0.148364	0.159386	0.147115	0.118227	0.161584	0.121448	0.162823	0.107101	0.164767	0.162874	0.117358	0.152023	0.17684	0.172317	0.173992	0.177556	0.180024	0.183723	0.180744	0.179371	0.170584	0.168255	0.167905	0.168846	0.167067
230.677	fake-1:245	0.178513	0.157142	0.108239		0.15773				0.151162	0.153876	0.156869	0.1562	0.1562	0.156308	0.143695	0.174051	0.171545	0.182273	0.14945	0.149498	0.144589	0.131367	0.130496	0.136714	0.152669	0.140044	0.108239	0.148584	0.109915	0.149644	0.0961761	0.151334	0.149651	0.107642	0.139264	0.163392	0.158372	0.158969	0.162544	0.164024	0.175167	0.169246	0.167728	0.158569	0.156939	0.155809	0.156838	0.153385
231.288	fake-1:246	0.148654	0.130165	0.0854436		0.135248				0.124744	0.126963	0.129864	0.129138	0.129138	0.12923	0.120759	0.149343	0.144449	0.154918	0.123785	0.124137	0.118362	0.10948	0.108775	0.112705	0.130687	0.118138	0.0854436	0.121774	0.0858692	0.122798	0.0737249	0.124678	0.122934	0.0849732	0.112069	0.135453	0.131099	0.130578	0.134009	0.134292	0.152633	0.144108	0.142654	0.132804	0.131764	0.13022	0.131344	0.127566
232.117	fake-1:247	0.141148	0.131925	0.0904621		0.136711				0.126911	0.128951	0.131653	0.131013	0.131013	0.131027	0.119292	0.142951	0.147185	0.159049	0.125654	0.126078	0.11927	0.114046	0.11349	0.114975	0.136349	0.124548	0.0904621	0.123271	0.0898947	0.124499	0.077324	0.12792	0.124193	0.0851415	0.113635	0.136319	0.132398	0.132699	0.136944	0.136954	0.156548	0.146452	0.145117	0.134457	0.133643	0.132149	0.133424	0.131248
232.657	fake-1:248	0.131692	0.132563	0.0958559		0.136507				0.128155	0.129933	0.132335	0.131815	0.131815	0.131742	0.116796	0.134903	0.14856	0.161685	0.126492	0.126958	0.119282	0.118311	0.11793	0.116515	0.141185	0.130475	0.0958559	0.12389	0.0942758	0.125303	0.0815789	0.130465	0.124479	0.0851643	0.114809	0.135879	0.132538	0.133884	0.138979	0.138747	0.158537	0.147217	0.146045	0.134876	0.134315	0.132932	0.134337	0.133873
233.122	fake-1:249	0.0986776	0.109044	0.0719627		0.110047				0.103725	0.106603	0.108821	0.108323	0.108323	0.108245	0.0952036	0.116493	0.124735	0.137614	0.102279	0.102649	0.0949512	0.0909284	0.0906906	0.092451	0.112705	0.10454	0.0719627	0.100849	0.069336	0.102172	0.0581919	0.109674	0.101525	0.0601624	0.0931604	0.111586	0.108969	0.111297	0.117132	0.116861	0.132043	0.121749	0.120615	0.110407	0.109759	0.108792	0.11042	0.109832
233.676	fake-1:250	0.117071	0.128229	0.0912264		0.133282				0.122739	0.125939	0.128015	0.127538	0.127538	0.127449	0.114946	0.142371	0.147422	0.160922	0.120813	0.121203	0.113177	0.108572	0.108318	0.110723	0.132188	0.124703	0.0912264	0.11987	0.0894222	0.121391	0.0815365	0.13042	0.120484	0.0787131	0.112981	0.130107	0.127862	0.130808	0.137071	0.137413	0.147846	0.139397	0.138188	0.128894	0.128043	0.127309	0.129012	0.127387
234.173	fake-1:251	0.136297	0.146113	0.111558		0.157392				0.140343	0.143916	0.145891	0.145391	0.145391	0.145336	0.133017	0.165685	0.167903	0.181933	0.138039	0.138432	0.130288	0.125634	0.125344	0.127539	0.151104	0.144184	0.111558	0.137778	0.110489	0.139513	0.106448	0.14934	0.138058	0.0975271	0.131903	0.147643	0.145722	0.149012	0.155686	0.156571	0.163076	0.156327	0.155038	0.146452	0.14552	0.144912	0.146637	0.144
234.514	fake-1:252	0.147132	0.149375	0.117673		0.16922				0.142995	0.147173	0.14913	0.148569	0.148569	0.148594	0.13582	0.172677	0.171533	0.185439	0.140934	0.141303	0.133747	0.127864	0.127462	0.129266	0.154477	0.147371	0.117673	0.141211	0.116311	0.14304	0.115674	0.153555	0.1411	0.102132	0.136782	0.151407	0.149649	0.152929	0.160347	0.161312	0.164752	0.158959	0.157568	0.14977	0.148859	0.148183	0.149902	0.146689
234.855	fake-1:253	0.158227	0.152789	0.124513		0.181031				0.145906	0.150617	0.152526	0.151911	0.151911	0.152016	0.138954	0.179654	0.175039	0.188646	0.144071	0.144409	0.137553	0.130421	0.129923	0.131368	0.157893	0.150725	0.124513	0.14492	0.122907	0.146823	0.125702	0.158006	0.144391	0.107469	0.142178	0.155331	0.153762	0.156969	0.165067	0.166097	0.166187	0.161516	0.160039	0.153197	0.15231	0.151582	0.153284	0.149511
235.207	fake-1:254	0.165057	0.15312	0.127943		0.188614				0.146038	0.150994	0.152844	0.152195	0.152195	0.152371	0.139359	0.182539	0.175373	0.188529	0.144253	0.144524	0.138474	0.130133	0.129519	0.130768	0.15789	0.150634	0.127943	0.145665	0.126196	0.147623	0.132142	0.159469	0.144715	0.110115	0.14468	0.155938	0.154727	0.157856	0.166569	0.167416	0.16485	0.161088	0.159551	0.153587	0.15278	0.15194	0.153588	0.149316
235.601	fake-1:255	0.155416	0.141398	0.116448		0.180819				0.134946	0.139276	0.141122	0.140472	0.140472	0.140693	0.128555	0.17018	0.164227	0.176859	0.132568	0.132653	0.127546	0.118185	0.117315	0.118851	0.144917	0.137055	0.116448	0.134483	0.114794	0.136495	0.122989	0.149205	0.133156	0.100493	0.134994	0.143529	0.143325	0.146565	0.1559	0.155626	0.153829	0.149674	0.148122	0.142245	0.141741	0.140488	0.141971	0.137334
236.139	fake-1:256	0.1262	0.10902	0.0824269		0.14998				0.104071	0.107343	0.108773	0.108209	0.108209	0.108409	0.0968294	0.137481	0.131607	0.143157	0.101292	0.101367	0.097059	0.0859878	0.0850129	0.0877061	0.110218	0.102555	0.0824269	0.102234	0.0816087	0.104276	0.0903944	0.117079	0.100864	0.0684464	0.104596	0.109809	0.111183	0.113672	0.122109	0.121638	0.121373	0.117305	0.115754	0.110182	0.109931	0.108424	0.109845	0.104882
236.657	fake-1:257	0.089155	0.0701394	0.0417703		0.110944				0.0669201	0.0690551	0.0699375	0.0694952	0.0694952	0.0696452	0.0585577	0.0980534	0.0914437	0.101425	0.0638498	0.063977	0.060245	0.0477395	0.0467602	0.0505573	0.0690191	0.0619523	0.0417703	0.063397	0.0420357	0.0654392	0.0507157	0.07783	0.0620399	0.0294899	0.0672699	0.0695927	0.0724077	0.0741409	0.0814495	0.0809195	0.0820138	0.0784327	0.0768735	0.0717307	0.0717251	0.070011	0.0714083	0.0663316
236.899	fake-1:258	0.0435115	0.0274501	0.00231349		0.0662768				0.0259909	0.0270295	0.0273109	0.0270263	0.0270263	0.0270987	0.0164267	0.0545013	0.0451711	0.0525328	0.0226597	0.0228634	0.0191991	0.00635318	0.00548574	0.00963679	0.0247038	0.0186227	0.00231349	0.0206718	0.000720178	0.0226974	0.00740306	0.0340167	0.0192167	0.014155	0.024815	0.0259451	0.0295717	0.0313681	0.0383319	0.0372394	0.0387278	0.036362	0.0347108	0.0300575	0.0303798	0.0283535	0.0297557	0.0251351
237.183	fake-1:259	0.00531247	0.0101068	0.0427971		0.0326195				0.0109289	0.0107407	0.0102506	0.0105439	0.0105439	0.0105007	0.0221207	0.0127827	0.00759595	0.0131275	0.0142071	0.0142462	0.0186508	0.0348142	0.0362391	0.0286089	0.0167415	0.0212516	0.0427971	0.0156822	0.0403889	0.0137771	0.0303494	0.00477776	0.0180989	0.0505592	0.0185661	0.011482	0.0079812	0.00653632	0.000676297	0.00161024	0.0020768	0.00107395	0.00268604	0.00714185	0.00675	0.00872878	0.00735971	0.0107488
237.556	fake-1:260	0.025556	0.0436528	0.0782807		0.0057221				0.0434151	0.0442048	0.0437647	0.0439761	0.0439761	0.0440162	0.056915	0.0212281	0.0250343	0.0201474	0.0472594	0.047364	0.0524876	0.0682194	0.0697803	0.0616538	0.0486097	0.0532965	0.0782807	0.0499072	0.076895	0.0479272	0.0655916	0.0372631	0.0517539	0.0834131	0.0514566	0.0452605	0.0415831	0.0403109	0.0349666	0.0354118	0.0314288	0.0346525	0.0364206	0.0405844	0.0401673	0.0420751	0.0407376	0.0445628
237.964	fake-1:261	0.10285	0.124866	0.160559		0.0658195				0.122364	0.124864	0.124883	0.124861	0.124861	0.125075	0.139368	0.0995156	0.105715	0.102429	0.128893	0.12905	0.13494	0.146645	0.148504	0.142136	0.123135	0.129275	0.160559	0.131947	0.160741	0.130069	0.148217	0.116214	0.133658	0.165306	0.126074	0.127536	0.123255	0.121916	0.117194	0.117562	0.112013	0.11542	0.11748	0.121723	0.121267	0.123098	0.12181	0.127879
238.607	fake-1:262	0.123447	0.149463	0.183395		0.0861502				0.144628	0.148961	0.149409	0.149218	0.149218	0.149509	0.16271	0.121077	0.13068	0.129779	0.154356	0.154629	0.160341	0.167555	0.169597	0.164001	0.142377	0.148649	0.183395	0.157386	0.183464	0.155686	0.171354	0.138579	0.157707	0.184576	0.143511	0.153345	0.148363	0.146891	0.142583	0.142836	0.13508	0.138867	0.141025	0.146193	0.14571	0.147142	0.146232	0.152856
239.299	fake-1:263	0.113725	0.142661	0.173936		0.0780075				0.135473	0.141663	0.142545	0.142201	0.142201	0.142541	0.153743	0.112221	0.124553	0.12559	0.148073	0.148423	0.15354	0.156797	0.158727	0.153652	0.131421	0.137512	0.173936	0.151309	0.173403	0.149798	0.162159	0.130028	0.149702	0.170469	0.131461	0.147645	0.142091	0.140496	0.13673	0.136686	0.127659	0.131425	0.133549	0.139415	0.138929	0.139876	0.13942	0.145923
239.858	fake-1:264	0.0836642	0.114832	0.144081		0.0504751				0.106651	0.113619	0.114679	0.114243	0.114243	0.114591	0.121168	0.0850447	0.0996144	0.102258	0.120338	0.120821	0.125086	0.128619	0.130292	0.123218	0.104831	0.109236	0.144081	0.123962	0.143559	0.122656	0.133122	0.101196	0.120396	0.136929	0.100555	0.12139	0.11449	0.113384	0.110054	0.10993	0.101817	0.104722	0.10676	0.112304	0.112028	0.112412	0.112261	0.119418
	Maximum NegLogP	5.05907	2.72775	1.2611					Maximum NegLogP	2.61326	2.71236	2.76034	2.74038	2.74038	2.74549	3.04352	2.63274	2.26189	2.1475	2.7377	2.74019	2.81141	1.37273	1.38973	2.59765	1.36332	1.55427	1.2611	2.62051	1.29331	2.62378	1.24275	3.01366	2.75972	1.54082	3.14278	2.5944	2.87652	2.61502	2.51201	2.51367	2.86493	2.92344	2.91944	2.96794	3.01605	2.94618	2.9213	2.54559
[truncated: 10 more columns]

## Sheet: GenotypeRegression
Physical_Position (Hg19; Mb)	rsid	Associated_FakeSNP(for Local European Ancestry Conditioning)	Associated_Gene	NegLogp_NoExtraconditioning	NegLogp_CD58conditioning	NegLogp_CD58+FCRL3conditioning		Note: No Extra Conditioning means only conditioning on global and local European ancestry
117.037	rs10924103	fake-1:144	CD58	1.07572	0.438665	0.471746
117.038	rs12025416	fake-1:144	CD58	2.59971	N/A	N/A
117.043	rs3850814	fake-1:144	CD58	0.947777	0.182655	0.20531
117.048	rs4143029	fake-1:144	CD58	1.90223	0.16269	0.187998
117.049	rs10924104	fake-1:144	CD58	1.31853	0.38099	0.329064
117.05	rs10754444	fake-1:144	CD58	1.17056	0.269903	0.228917
117.054	rs10924106	fake-1:144	CD58	0.468014	0.0352756	0.0162078
117.054	rs12031061	fake-1:144	CD58	0.334366	0.0570025	0.0622532
117.054	rs4468196	fake-1:144	CD58	1.31637	0.572046	0.529887
117.057	rs10802189	fake-1:144	CD58	0.596863	0.0528451	0.0466631
117.067	rs1414275	fake-1:144	CD58	1.19341	0.31202	0.261811
117.073	rs11588376	fake-1:144	CD58	1.14749	0.282193	0.22626
117.076	rs1034920	fake-1:144	CD58	0.571546	0.0773925	0.0668867
117.076	rs1034921	fake-1:144	CD58	0.584347	0.0914139	0.0813254
117.077	rs1016140	fake-1:144	CD58	0.584347	0.0914139	0.0813254
117.082	rs758518	fake-1:144	CD58	1.83358	0.960503	0.905319
117.084	rs12141411	fake-1:144	CD58	1.11223	0.425845	0.377882
117.088	rs12044773	fake-1:144	CD58	0.838556	0.25935	0.263436
117.088	rs12044852	fake-1:144	CD58	0.663816	0.176591	0.173728
117.101	rs1335532	fake-1:144	CD58	1.70998	0.309388	0.29812
117.103	rs1414273	fake-1:144	CD58	1.36164	0.118573	0.0988764
117.104	rs2300747	fake-1:144	CD58	0.79713	0.155842	0.181385
120.208	rs541503	fake-1:147	PHGDH	0.434013	0.42396	0.431751
120.255	rs561931	fake-1:147	PHGDH	0.341636	0.331759	0.301058
120.258	rs477992	fake-1:147	PHGDH	0.895564	0.896323	0.885626
120.259	rs666930	fake-1:147	PHGDH	0.245105	0.207133	0.202012
120.267	rs662602	fake-1:147	PHGDH	0.840282	0.845015	0.817918
120.268	rs483180	fake-1:147	PHGDH	0.916113	0.953002	0.917681
120.293	rs536662	fake-1:147	PHGDH	0.299813	0.299744	0.300249
150.204	rs12401456	fake-1:159	ANP32E	0.0597766	0.0324924	0.0640739
150.278	rs12403795	fake-1:159	MRPS21	0.140913	0.128493	0.0880495
150.317	rs17648533	fake-1:159	PRPF3	0.236827	0.224449	0.18593
150.426	rs17649760	fake-1:159	RPRD2	0.187167	0.174581	0.134961
150.498	rs79614966	fake-1:159	N/A	0.187167	0.174581	0.134961
150.521	rs1040008	fake-1:159	ADAMTSL4	0.21076	0.195914	0.146677
154.919	rs2061690	fake-1:163	PBXIP1	0.835616	0.850775	0.832321
154.957	rs6696397	fake-1:163	FLAD1	0.228582	0.235459	0.215499
154.96	rs7525580	fake-1:163	FLAD1	0.597747	0.538585	0.54247
154.96	rs7528060	fake-1:163	FLAD1	0.872051	0.800728	0.809835
154.971	rs113710565	fake-1:163	N/A	0.55045	0.522494	0.551018
154.975	rs111845926	fake-1:163	ZBTB7B	0.614028	0.588128	0.612246
154.977	rs113012729	fake-1:163	ZBTB7B	0.793402	0.733347	0.737965
157.625	rs2785666	fake-1:165	LOC105371457	1.44393	1.4575	0.294296
157.631	rs2785658	fake-1:165	LOC105371457	1.37804	1.40043	0.256523
157.642	rs10908583	fake-1:165	N/A	0.371885	0.312271	0.125439
157.644	rs10908587	fake-1:165	FCRL1	1.61162	1.62362	0.409127
157.648	rs11264794	fake-1:165	FCRL3	1.29471	1.28397	0.147827
157.667	rs6681271	fake-1:165	FCRL3	1.7442	1.70623	N/A
157.668	rs7522061	fake-1:165	FCRL3	0.0695338	0.113483	0.616446
157.669	rs2210913	fake-1:165	FCRL3	1.56619	1.50285	0.0824484
157.669	rs3761959	fake-1:165	FCRL3	0.0334684	0.0737651	0.64948
157.671	rs7528684	fake-1:165	FCRL3	1.36372	1.31188	0.0621853
157.68	rs17727339	fake-1:165	N/A	1.06054	0.943453	0.500944
157.69	rs6427394	fake-1:165	N/A	0.428526	0.34357	0.0456783
157.693	rs2210918	fake-1:165	N/A	1.52748	1.41907	0.19289
157.765	rs1016849	fake-1:166	FCRL1	1.26444	1.20702	0.751678
160.394	rs12086448	fake-1:170	VANGL2	0.00420091	0.0417418	0.0382446
160.403	rs10494343	fake-1:170	LOC105371467	0.393004	0.412405	0.409083
160.623	rs16832302	fake-1:170	N/A	0.0918888	0.127451	0.101665
160.635	rs6427540	fake-1:170	N/A	0.462555	0.497846	0.465525
160.637	rs60094514	fake-1:170	N/A	0.464724	0.503505	0.450482
160.704	rs983494	fake-1:170	N/A	1.37312	1.36995	1.23444
160.71	rs2295616	fake-1:170	SLAMF7	0.843434	0.873037	0.787041
160.711	rs3766370	fake-1:170	SLAMF7	0.849228	0.875856	0.782745
160.714	rs17313034	fake-1:170	SLAMF7	0.673283	0.661465	0.567953
160.716	rs11588524	fake-1:170	SLAMF7	0.815779	0.808351	0.700427
160.718	rs17313062	fake-1:170	SLAMF7	0.641052	0.631825	0.540281
160.721	rs3766374	fake-1:170	SLAMF7	0.578655	0.587494	0.48756
160.723	rs489286	fake-1:170	SLAMF7	0.340743	0.336054	0.305209
160.723	rs495706	fake-1:170	SLAMF7	0.316763	0.311216	0.276343
160.723	rs11265473	fake-1:170	SLAMF7	0.445531	0.468551	0.356497
160.724	rs518721	fake-1:170	SLAMF7	0.295545	0.291228	0.256589
160.726	rs569932	fake-1:170	N/A	0.289261	0.283937	0.251041
160.727	rs1328111	fake-1:170	N/A	0.598662	0.634092	0.501243
160.727	rs556753	fake-1:170	N/A	0.0266796	0.0563407	0.0113794
160.733	rs564883	fake-1:170	N/A	0.00188752	0.01697	0.0639047
160.734	rs518242	fake-1:170	N/A	0.0480985	0.085253	0.0163966
160.736	rs579821	fake-1:170	N/A	0.276665	0.214245	0.294733
160.741	rs2176873	fake-1:170	N/A	0.0378805	0.0626712	0.0318459

## Sheet: RiskModelsLODScores
Risk	LODScores_2007OldData	LODScores_FullNewData	LODScores_2007NewSamples	LODScores_Non2007NewSamples				Risk	LODScores_Original2005Study
0.5	-3.106	-10.111	-4.658	-0.19				1	0
0.51	-2.645	-9.228	-4.133	0.013				1.05	1.43
0.52	-2.213	-8.391	-3.637	0.202				1.1	2.634
0.53	-1.807	-7.598	-3.169	0.378				1.15	3.635
0.54	-1.428	-6.847	-2.728	0.541				1.2	4.454
0.55	-1.073	-6.137	-2.313	0.693				1.25	5.109
0.56	-0.742	-5.466	-1.922	0.833				1.3	5.615
0.57	-0.429	-4.833	-1.555	0.962				1.35	5.986
0.58	-0.135	-4.236	-1.211	1.081				1.4	6.235
0.59	0.138	-3.674	-0.89	1.189				1.45	6.372
0.6	0.389	-3.146	-0.589	1.288				1.5	6.408
0.61	0.62	-2.65	-0.309	1.377				1.55	6.35
0.62	0.833	-2.186	-0.049	1.457				1.6	6.206
0.63	1.027	-1.752	0.192	1.528				1.65	5.984
0.64	1.204	-1.347	0.429	1.591				1.7	5.69
0.65	1.378	-0.97	0.676	1.646				1.75	5.329
0.66	1.54	-0.62	0.902	1.693				1.8	4.906
0.67	1.684	-0.297	1.108	1.732				1.85	4.427
0.68	1.812	0.001	1.295	1.764				1.9	3.895
0.69	1.925	0.274	1.463	1.79				1.95	3.315
0.7	2.022	0.524	1.614	1.817				2	2.69
0.71	2.105	0.751	1.747	1.837				2.05	2.022
0.72	2.174	0.956	1.864	1.849				2.1	1.316
0.73	2.23	1.139	1.964	1.855				2.15	0.574
0.74	2.273	1.301	2.048	1.853				2.2	-0.201
0.75	2.304	1.443	2.118	1.845				2.25	-1.008
0.76	2.324	1.566	2.172	1.831				2.3	-1.844
0.77	2.332	1.67	2.212	1.81				2.35	-2.707
0.78	2.33	1.756	2.238	1.784				2.4	-3.596
0.79	2.316	1.824	2.251	1.752				2.45	-4.507
0.8	2.293	1.875	2.25	1.714				2.5	-5.441
0.81	2.26	1.91	2.237	1.67				2.55	-6.395
0.82	2.217	1.928	2.212	1.622				2.6	-7.369
0.83	2.164	1.931	2.174	1.568				2.65	-8.36
0.84	2.102	1.919	2.125	1.509				2.7	-9.368
0.85	2.031	1.892	2.065	1.446				2.75	-10.391
0.86	1.952	1.851	1.993	1.378				2.8	-11.429
0.87	1.863	1.796	1.911	1.305				2.85	-12.481
0.88	1.766	1.734	1.819	1.228				2.9	-13.545
0.89	1.66	1.665	1.717	1.146				2.95	-14.62
0.9	1.547	1.581	1.604	1.061				3	-15.707
0.91	1.425	1.482	1.483	0.971
0.92	1.296	1.369	1.352	0.877
0.93	1.158	1.242	1.212	0.78
0.94	1.014	1.102	1.063	0.679
0.95	0.862	0.949	0.906	0.574
0.96	0.703	0.784	0.74	0.466
0.97	0.537	0.605	0.567	0.354
0.98	0.365	0.415	0.385	0.24
0.99	0.186	0.213	0.196	0.121
1	0	0	0	0
1.01	0.476	0.336	0.42	0.003
1.02	0.936	0.655	0.826	0.001
1.03	1.379	0.959	1.22	-0.005
1.04	1.806	1.248	1.601	-0.016
1.05	2.217	1.523	1.971	-0.03
1.06	2.613	1.783	2.328	-0.049
1.07	2.994	2.028	2.674	-0.071
1.08	3.361	2.26	3.008	-0.097
1.09	3.713	2.479	3.332	-0.128
1.1	4.051	2.684	3.644	-0.161
1.11	4.375	2.876	3.946	-0.199
1.12	4.685	3.055	4.237	-0.24
1.13	4.983	3.222	4.518	-0.284
1.14	5.267	3.377	4.789	-0.33
1.15	5.54	3.52	5.05	-0.379
1.16	5.804	3.651	5.302	-0.432
1.17	6.057	3.771	5.544	-0.487
1.18	6.299	3.879	5.777	-0.545
1.19	6.529	3.977	6	-0.606
1.2	6.748	4.063	6.215	-0.67
1.21	6.957	4.14	6.422	-0.737
1.22	7.156	4.205	6.619	-0.806
1.23	7.344	4.261	6.809	-0.878
1.24	7.522	4.307	6.99	-0.952
1.25	7.69	4.343	7.163	-1.029
1.26	7.849	4.37	7.328	-1.108
1.27	7.998	4.388	7.486	-1.19
1.28	8.137	4.397	7.636	-1.274
1.29	8.269	4.396	7.778	-1.36
1.3	8.393	4.387	7.914	-1.449
1.31	8.509	4.37	8.042	-1.539
1.32	8.617	4.344	8.163	-1.632
1.33	8.716	4.309	8.277	-1.727
1.34	8.807	4.267	8.386	-1.824
1.35	8.89	4.216	8.487	-1.924
1.36	8.965	4.158	8.583	-2.025
1.37	9.032	4.091	8.672	-2.128
1.38	9.092	4.018	8.754	-2.233
1.39	9.145	3.936	8.83	-2.339
1.4	9.19	3.848	8.901	-2.448
1.41	9.228	3.752	8.965	-2.558
1.42	9.259	3.663	9.024	-2.67
1.43	9.283	3.568	9.082	-2.784
1.44	9.3	3.466	9.134	-2.9
1.45	9.311	3.358	9.181	-3.017
1.46	9.315	3.244	9.222	-3.136
1.47	9.312	3.124	9.259	-3.256
1.48	9.303	2.998	9.29	-3.378
1.49	9.288	2.866	9.316	-3.502
1.5	9.267	2.729	9.338	-3.627
1.51	9.24	2.586	9.354	-3.753
1.52	9.207	2.437	9.366	-3.881
1.53	9.169	2.283	9.373	-4.01
1.54	9.124	2.123	9.375	-4.141
1.55	9.074	1.958	9.373	-4.273
1.56	9.018	1.788	9.366	-4.406
1.57	8.957	1.613	9.355	-4.541
1.58	8.891	1.434	9.339	-4.677
1.59	8.819	1.253	9.32	-4.8
1.6	8.743	1.066	9.3	-4.915
1.61	8.661	0.875	9.28	-5.031
1.62	8.574	0.679	9.255	-5.148
1.63	8.482	0.479	9.227	-5.266
1.64	8.386	0.274	9.195	-5.384
1.65	8.284	0.065	9.159	-5.503
1.66	8.178	-0.149	9.12	-5.622
1.67	8.068	-0.367	9.077	-5.742
1.68	7.953	-0.589	9.03	-5.863
1.69	7.833	-0.816	8.981	-5.984
1.7	7.709	-1.046	8.93	-6.106
1.71	7.581	-1.281	8.876	-6.229
1.72	7.449	-1.519	8.818	-6.352
1.73	7.312	-1.762	8.758	-6.476
1.74	7.172	-2.008	8.694	-6.6
1.75	7.027	-2.258	8.627	-6.725
1.76	6.878	-2.512	8.556	-6.851
1.77	6.726	-2.769	8.483	-6.977
1.78	6.569	-3.03	8.407	-7.103
1.79	6.409	-3.295	8.328	-7.23
1.8	6.245	-3.563	8.245	-7.358
1.81	6.077	-3.835	8.16	-7.486
1.82	5.906	-4.11	8.072	-7.615
1.83	5.731	-4.388	7.982	-7.744
1.84	5.553	-4.67	7.888	-7.873
1.85	5.371	-4.954	7.792	-8.004
1.86	5.186	-5.243	7.693	-8.134
1.87	4.997	-5.534	7.591	-8.265
1.88	4.806	-5.828	7.487	-8.397
1.89	4.61	-6.126	7.38	-8.528
1.9	4.412	-6.426	7.27	-8.661
1.91	4.211	-6.73	7.159	-8.794
1.92	4.006	-7.036	7.044	-8.927
1.93	3.799	-7.345	6.927	-9.06
1.94	3.588	-7.657	6.808	-9.194
1.95	3.375	-7.972	6.686	-9.329
1.96	3.158	-8.29	6.562	-9.464
1.97	2.939	-8.61	6.436	-9.599
1.98	2.717	-8.933	6.307	-9.734
1.99	2.492	-9.259	6.176	-9.87
2	2.264	-9.587	6.043	-10.006
