# Supplementary material for: Two genetic variants explain the association of European ancestry with multiple sclerosis risk in African-Americans
Source: Sci Rep. 2020 Oct 9;10:16902. doi: 10.1038/s41598-020-74035-7 (PMC7547691; doi:10.1038/s41598-020-74035-7)
Supplement: Supplementary file 5 — Supplementary Table S4. [file 41598_2020_74035_MOESM5_ESM.xlsx]

## Sheet: Sheet1
		AfAm All Samples		AfAm 2007 Cases		AfAm non-2007 Cases		African 1KG		European 1KG
		rs12025416		rs12025416		rs12025416		rs12025416		rs12025416
		r2	D'	r2	D'	r2	D'	r2	D'	r2	D'
	rs1335532 (Top MS Chip Association)	0.421432	0.931807	0.459811	0.93832	0.357116	0.918001	0.23	0.74	0.73	0.9
		rs6681271		rs6681271		rs6681271		rs6681271		rs6681271
		r2	D'	r2	D'	r2	D'	r2	D'	r2	D'
	rs3761959 (Top MS Chip Association)	0.299699	0.997293	0.348512	0.993796	0.308675	1	0.2	0.97	0.89	1
		Allele Frequencies
		African 1KG	European 1KG	YRI 1KG	CEU 1KG
	rs1335532 G	0.41	0.86	0.421296	0.853535
	rs12025416 C	0.23	0.85	0.217593	0.838384
	rs3761959 T	0.34	0.53	0.356482	0.530303
	rs6681271 C	0.1	0.51	0.0787037	0.489899
